# Supplementary material for: Analyzing miRNA co-expression networks to explore TF-miRNA regulation
Source: BMC Bioinformatics. 2009 May 28;10:163. doi: 10.1186/1471-2105-10-163 (PMC2707367; doi:10.1186/1471-2105-10-163)
Supplement: Additional file 2 — TF-miRNA regulation information obtained for the schizophrenia dataset. It accumulates the list of the miRNA modules, which have TFBSs of some common TFs in their 10 kb 5' UR, found in all the PMs identified by the proposed method from the schizophrenia dataset. [file 1471-2105-10-163-S2.txt]

miRNA1 found in PM	miRNA2 found in PM	miRNA1	miRNA2	common TF
1	1	hsa-mir-496	hsa-mir-337	V$STAT5A_01
1	1	hsa-mir-496	hsa-mir-337	V$STAT5B_01
1	1	hsa-mir-496	hsa-mir-337	V$NKX22_01
1	1	hsa-mir-496	hsa-mir-19a	V$AML1_01
1	1	hsa-mir-496	hsa-mir-19a	V$MSX1_01
1	1	hsa-mir-496	hsa-mir-19a	V$STAT5A_01
1	1	hsa-mir-496	hsa-mir-19a	V$STAT5B_01
1	1	hsa-mir-496	hsa-mir-19a	V$FREAC2_01
1	1	hsa-mir-496	hsa-mir-19a	V$FREAC3_01
1	1	hsa-mir-496	hsa-mir-19a	V$PAX4_03
1	1	hsa-mir-496	hsa-mir-19a	V$PAX3_01
1	1	hsa-mir-496	hsa-mir-19a	V$AHRARNT_02
1	1	hsa-mir-496	hsa-mir-19a	V$MYCMAX_01
1	1	hsa-mir-496	hsa-mir-19a	V$MYOGNF1_01
1	1	hsa-mir-496	hsa-mir-19a	V$HOXA3_01
1	1	hsa-mir-496	hsa-mir-19a	V$CREL_01
1	1	hsa-mir-496	hsa-mir-19a	V$NFKAPPAB65_01
1	1	hsa-mir-496	hsa-mir-19a	V$NFKB_C
1	1	hsa-mir-496	hsa-mir-19a	V$STAT5A_02
1	1	hsa-mir-496	hsa-mir-141	V$AML1_01
1	1	hsa-mir-496	hsa-mir-141	V$STAT3_01
1	1	hsa-mir-496	hsa-mir-141	V$CDP_01
1	1	hsa-mir-496	hsa-mir-141	V$AP4_01
1	1	hsa-mir-496	hsa-mir-141	V$GR_Q6
1	1	hsa-mir-496	hsa-mir-141	V$FREAC2_01
1	1	hsa-mir-496	hsa-mir-141	V$FREAC3_01
1	1	hsa-mir-496	hsa-mir-141	V$FREAC4_01
1	1	hsa-mir-496	hsa-mir-141	V$BACH1_01
1	1	hsa-mir-496	hsa-mir-141	V$EN1_01
1	1	hsa-mir-496	hsa-mir-141	V$PAX3_01
1	1	hsa-mir-496	hsa-mir-141	V$PPARA_01
1	1	hsa-mir-496	hsa-mir-141	V$RORA1_01
1	1	hsa-mir-496	hsa-mir-140	V$AML1_01
1	1	hsa-mir-496	hsa-mir-140	V$GR_Q6
1	1	hsa-mir-496	hsa-mir-140	V$FREAC2_01
1	1	hsa-mir-496	hsa-mir-140	V$CREBP1_01
1	1	hsa-mir-496	hsa-mir-140	V$NKX22_01
1	1	hsa-mir-496	hsa-mir-140	V$NKX25_01
1	1	hsa-mir-496	hsa-mir-140	V$RORA1_01
1	1	hsa-mir-496	hsa-mir-488	V$AML1_01
1	1	hsa-mir-496	hsa-mir-488	V$STAT3_01
1	1	hsa-mir-496	hsa-mir-488	V$HEN1_02
1	1	hsa-mir-496	hsa-mir-488	V$LUN1_01
1	1	hsa-mir-496	hsa-mir-488	V$FREAC3_01
1	1	hsa-mir-496	hsa-mir-488	V$NKX22_01
1	1	hsa-mir-496	hsa-mir-488	V$MYOGNF1_01
1	1	hsa-mir-496	hsa-mir-488	V$CREL_01
1	1	hsa-mir-496	hsa-mir-488	V$NFKB_C
1	1	hsa-mir-496	hsa-mir-488	V$RORA1_01
1	1	hsa-mir-496	hsa-mir-154	V$AML1_01
1	1	hsa-mir-496	hsa-mir-154	V$IRF1_01
1	1	hsa-mir-496	hsa-mir-154	V$IRF2_01
1	1	hsa-mir-496	hsa-mir-154	V$MSX1_01
1	1	hsa-mir-496	hsa-mir-154	V$STAT3_01
1	1	hsa-mir-496	hsa-mir-154	V$STAT5A_01
1	1	hsa-mir-496	hsa-mir-154	V$STAT5B_01
1	1	hsa-mir-496	hsa-mir-154	V$CDP_01
1	1	hsa-mir-496	hsa-mir-154	V$AP1FJ_Q2
1	1	hsa-mir-496	hsa-mir-154	V$MAX_01
1	1	hsa-mir-496	hsa-mir-154	V$USF_02
1	1	hsa-mir-496	hsa-mir-154	V$HEN1_02
1	1	hsa-mir-496	hsa-mir-154	V$AP4_01
1	1	hsa-mir-496	hsa-mir-154	V$MEIS1AHOXA9_01
1	1	hsa-mir-496	hsa-mir-154	V$GR_Q6
1	1	hsa-mir-496	hsa-mir-154	V$AP1_Q2
1	1	hsa-mir-496	hsa-mir-154	V$LUN1_01
1	1	hsa-mir-496	hsa-mir-154	V$SRF_01
1	1	hsa-mir-496	hsa-mir-154	V$HNF3B_01
1	1	hsa-mir-496	hsa-mir-154	V$FOXJ2_01
1	1	hsa-mir-496	hsa-mir-154	V$FOXO3_01
1	1	hsa-mir-496	hsa-mir-154	V$FREAC2_01
1	1	hsa-mir-496	hsa-mir-154	V$FREAC3_01
1	1	hsa-mir-496	hsa-mir-154	V$FREAC4_01
1	1	hsa-mir-496	hsa-mir-154	V$HFH3_01
1	1	hsa-mir-496	hsa-mir-154	V$CREBP1_01
1	1	hsa-mir-496	hsa-mir-154	V$BACH1_01
1	1	hsa-mir-496	hsa-mir-154	V$BACH2_01
1	1	hsa-mir-496	hsa-mir-154	V$PAX4_03
1	1	hsa-mir-496	hsa-mir-154	V$NKX22_01
1	1	hsa-mir-496	hsa-mir-154	V$NKX3A_01
1	1	hsa-mir-496	hsa-mir-154	V$NKX25_01
1	1	hsa-mir-496	hsa-mir-154	V$P300_01
1	1	hsa-mir-496	hsa-mir-154	V$EN1_01
1	1	hsa-mir-496	hsa-mir-154	V$PAX3_01
1	1	hsa-mir-496	hsa-mir-154	V$AHRARNT_02
1	1	hsa-mir-496	hsa-mir-154	V$MYCMAX_01
1	1	hsa-mir-496	hsa-mir-154	V$POU3F2_01
1	1	hsa-mir-496	hsa-mir-154	V$IRF7_01
1	1	hsa-mir-496	hsa-mir-154	V$MYOGNF1_01
1	1	hsa-mir-496	hsa-mir-154	V$HOXA3_01
1	1	hsa-mir-496	hsa-mir-154	V$CREL_01
1	1	hsa-mir-496	hsa-mir-154	V$NFKAPPAB65_01
1	1	hsa-mir-496	hsa-mir-154	V$NFKB_C
1	1	hsa-mir-496	hsa-mir-154	V$STAT1_01
1	1	hsa-mir-496	hsa-mir-154	V$STAT5A_02
1	1	hsa-mir-496	hsa-mir-148b	V$EN1_01
1	1	hsa-mir-496	hsa-mir-148b	V$RORA1_01
1	1	hsa-mir-496	hsa-mir-508	V$FOXJ2_01
1	1	hsa-mir-496	hsa-mir-200b	V$CDP_01
1	1	hsa-mir-496	hsa-mir-200b	V$AP1FJ_Q2
1	1	hsa-mir-496	hsa-mir-200b	V$BACH2_01
1	1	hsa-mir-496	hsa-mir-432	V$AML1_01
1	1	hsa-mir-496	hsa-mir-432	V$AP1FJ_Q2
1	1	hsa-mir-496	hsa-mir-432	V$HEN1_02
1	1	hsa-mir-496	hsa-mir-432	V$AP4_01
1	1	hsa-mir-496	hsa-mir-432	V$GR_Q6
1	1	hsa-mir-496	hsa-mir-432	V$SRF_01
1	1	hsa-mir-496	hsa-mir-432	V$BACH1_01
1	1	hsa-mir-496	hsa-mir-432	V$P300_01
1	1	hsa-mir-496	hsa-mir-432	V$POU3F2_01
1	1	hsa-mir-496	hsa-mir-432	V$NFKB_C
1	1	hsa-mir-496	hsa-mir-432	V$STAT1_01
1	1	hsa-mir-496	hsa-mir-432	V$PAX6_01
1	1	hsa-mir-496	hsa-mir-483	V$GR_Q6
1	1	hsa-mir-496	hsa-mir-483	V$PAX4_03
1	1	hsa-mir-496	hsa-mir-483	V$P300_01
1	1	hsa-mir-496	hsa-mir-483	V$NFKB_C
1	1	hsa-mir-496	hsa-mir-144	V$AML1_01
1	1	hsa-mir-496	hsa-mir-144	V$AP4_01
1	1	hsa-mir-496	hsa-mir-144	V$MEIS1AHOXA9_01
1	1	hsa-mir-496	hsa-mir-144	V$EN1_01
1	1	hsa-mir-496	hsa-mir-144	V$STAT1_01
1	1	hsa-mir-496	hsa-mir-144	V$GATA1_05
1	1	hsa-mir-496	hsa-mir-503	V$AML1_01
1	1	hsa-mir-496	hsa-mir-503	V$IRF2_01
1	1	hsa-mir-496	hsa-mir-503	V$MEIS1AHOXA9_01
1	1	hsa-mir-496	hsa-mir-503	V$FREAC3_01
1	1	hsa-mir-496	hsa-mir-503	V$NKX3A_01
1	1	hsa-mir-496	hsa-mir-503	V$MYCMAX_01
1	1	hsa-mir-496	hsa-mir-503	V$POU3F2_01
1	1	hsa-mir-496	hsa-mir-503	V$HOXA3_01
1	1	hsa-mir-337	hsa-mir-19a	V$STAT5A_01
1	1	hsa-mir-337	hsa-mir-19a	V$STAT5B_01
1	1	hsa-mir-337	hsa-mir-140	V$NKX22_01
1	1	hsa-mir-337	hsa-mir-488	V$NKX22_01
1	1	hsa-mir-337	hsa-mir-154	V$STAT5A_01
1	1	hsa-mir-337	hsa-mir-154	V$STAT5B_01
1	1	hsa-mir-337	hsa-mir-154	V$NKX22_01
1	1	hsa-mir-337	hsa-mir-148b	V$PBX1_02
1	1	hsa-mir-337	hsa-mir-200b	V$GFI1_01
1	1	hsa-mir-337	hsa-mir-503	V$GFI1_01
1	1	hsa-mir-19a	hsa-mir-141	V$AML1_01
1	1	hsa-mir-19a	hsa-mir-141	V$SPZ1_01
1	1	hsa-mir-19a	hsa-mir-141	V$PAX3_01
1	1	hsa-mir-19a	hsa-mir-141	V$PAX4_04
1	1	hsa-mir-19a	hsa-mir-141	V$FREAC2_01
1	1	hsa-mir-19a	hsa-mir-141	V$FREAC3_01
1	1	hsa-mir-19a	hsa-mir-141	V$HMX1_01
1	1	hsa-mir-19a	hsa-mir-141	V$MZF1_01
1	1	hsa-mir-19a	hsa-mir-141	V$FAC1_01
1	1	hsa-mir-19a	hsa-mir-141	V$HSF1_01
1	1	hsa-mir-19a	hsa-mir-141	V$HSF2_01
1	1	hsa-mir-19a	hsa-mir-141	V$PAX5_01
1	1	hsa-mir-19a	hsa-mir-141	V$ZID_01
1	1	hsa-mir-19a	hsa-mir-141	V$ZIC1_01
1	1	hsa-mir-19a	hsa-mir-490	V$NKX61_01
1	1	hsa-mir-19a	hsa-mir-490	V$EVI1_06
1	1	hsa-mir-19a	hsa-mir-140	V$MEF2_04
1	1	hsa-mir-19a	hsa-mir-140	V$AML1_01
1	1	hsa-mir-19a	hsa-mir-140	V$SPZ1_01
1	1	hsa-mir-19a	hsa-mir-140	V$TAXCREB_02
1	1	hsa-mir-19a	hsa-mir-140	V$EGR2_01
1	1	hsa-mir-19a	hsa-mir-140	V$EGR3_01
1	1	hsa-mir-19a	hsa-mir-140	V$PAX4_04
1	1	hsa-mir-19a	hsa-mir-140	V$FREAC2_01
1	1	hsa-mir-19a	hsa-mir-140	V$HMX1_01
1	1	hsa-mir-19a	hsa-mir-140	V$FAC1_01
1	1	hsa-mir-19a	hsa-mir-140	V$SOX9_B1
1	1	hsa-mir-19a	hsa-mir-488	V$MEF2_04
1	1	hsa-mir-19a	hsa-mir-488	V$CREL_01
1	1	hsa-mir-19a	hsa-mir-488	V$NKX61_01
1	1	hsa-mir-19a	hsa-mir-488	V$NFKB_C
1	1	hsa-mir-19a	hsa-mir-488	V$AML1_01
1	1	hsa-mir-19a	hsa-mir-488	V$EGR2_01
1	1	hsa-mir-19a	hsa-mir-488	V$EGR3_01
1	1	hsa-mir-19a	hsa-mir-488	V$PAX4_04
1	1	hsa-mir-19a	hsa-mir-488	V$POU3F2_02
1	1	hsa-mir-19a	hsa-mir-488	V$FREAC3_01
1	1	hsa-mir-19a	hsa-mir-488	V$HMX1_01
1	1	hsa-mir-19a	hsa-mir-488	V$ZID_01
1	1	hsa-mir-19a	hsa-mir-488	V$MYOGNF1_01
1	1	hsa-mir-19a	hsa-mir-488	V$LMO2COM_02
1	1	hsa-mir-19a	hsa-mir-154	V$CREL_01
1	1	hsa-mir-19a	hsa-mir-154	V$NFKAPPAB65_01
1	1	hsa-mir-19a	hsa-mir-154	V$NFKB_C
1	1	hsa-mir-19a	hsa-mir-154	V$STAT5A_02
1	1	hsa-mir-19a	hsa-mir-154	V$STAT5B_01
1	1	hsa-mir-19a	hsa-mir-154	V$STAT5A_01
1	1	hsa-mir-19a	hsa-mir-154	V$AML1_01
1	1	hsa-mir-19a	hsa-mir-154	V$PAX3_01
1	1	hsa-mir-19a	hsa-mir-154	V$FREAC2_01
1	1	hsa-mir-19a	hsa-mir-154	V$FREAC3_01
1	1	hsa-mir-19a	hsa-mir-154	V$AHRARNT_02
1	1	hsa-mir-19a	hsa-mir-154	V$MYOGNF1_01
1	1	hsa-mir-19a	hsa-mir-154	V$MYCMAX_01
1	1	hsa-mir-19a	hsa-mir-154	V$PAX4_03
1	1	hsa-mir-19a	hsa-mir-154	V$MSX1_01
1	1	hsa-mir-19a	hsa-mir-154	V$HOXA3_01
1	1	hsa-mir-19a	hsa-mir-148b	V$OCT1_04
1	1	hsa-mir-19a	hsa-mir-148b	V$NKX61_01
1	1	hsa-mir-19a	hsa-mir-148b	V$STAT1_03
1	1	hsa-mir-19a	hsa-mir-148b	V$EVI1_06
1	1	hsa-mir-19a	hsa-mir-148b	V$MZF1_02
1	1	hsa-mir-19a	hsa-mir-200b	V$OCT1_07
1	1	hsa-mir-19a	hsa-mir-200b	V$HSF1_01
1	1	hsa-mir-19a	hsa-mir-200b	V$HSF2_01
1	1	hsa-mir-19a	hsa-mir-200b	V$AHR_01
1	1	hsa-mir-19a	hsa-mir-432	V$NFKB_C
1	1	hsa-mir-19a	hsa-mir-432	V$AML1_01
1	1	hsa-mir-19a	hsa-mir-432	V$PAX4_01
1	1	hsa-mir-19a	hsa-mir-432	V$HMX1_01
1	1	hsa-mir-19a	hsa-mir-432	V$HSF2_01
1	1	hsa-mir-19a	hsa-mir-432	V$PAX5_01
1	1	hsa-mir-19a	hsa-mir-432	V$PAX5_02
1	1	hsa-mir-19a	hsa-mir-432	V$ZIC1_01
1	1	hsa-mir-19a	hsa-mir-432	V$GATA1_02
1	1	hsa-mir-19a	hsa-mir-432	V$GATA3_01
1	1	hsa-mir-19a	hsa-mir-432	V$LMO2COM_02
1	1	hsa-mir-19a	hsa-mir-483	V$NFKB_C
1	1	hsa-mir-19a	hsa-mir-483	V$EVI1_06
1	1	hsa-mir-19a	hsa-mir-483	V$SPZ1_01
1	1	hsa-mir-19a	hsa-mir-483	V$TAXCREB_02
1	1	hsa-mir-19a	hsa-mir-483	V$CMYB_01
1	1	hsa-mir-19a	hsa-mir-483	V$AP2_Q6
1	1	hsa-mir-19a	hsa-mir-483	V$EGR2_01
1	1	hsa-mir-19a	hsa-mir-483	V$EGR3_01
1	1	hsa-mir-19a	hsa-mir-483	V$SP1_Q6
1	1	hsa-mir-19a	hsa-mir-483	V$OCT1_07
1	1	hsa-mir-19a	hsa-mir-483	V$POU3F2_02
1	1	hsa-mir-19a	hsa-mir-483	V$P53_02
1	1	hsa-mir-19a	hsa-mir-483	V$PAX4_01
1	1	hsa-mir-19a	hsa-mir-483	V$MZF1_01
1	1	hsa-mir-19a	hsa-mir-483	V$FAC1_01
1	1	hsa-mir-19a	hsa-mir-483	V$SOX9_B1
1	1	hsa-mir-19a	hsa-mir-483	V$PAX5_01
1	1	hsa-mir-19a	hsa-mir-483	V$MZF1_02
1	1	hsa-mir-19a	hsa-mir-483	V$ZIC1_01
1	1	hsa-mir-19a	hsa-mir-483	V$PAX4_03
1	1	hsa-mir-19a	hsa-mir-144	V$AML1_01
1	1	hsa-mir-19a	hsa-mir-144	V$HMX1_01
1	1	hsa-mir-19a	hsa-mir-144	V$HSF1_01
1	1	hsa-mir-19a	hsa-mir-144	V$HSF2_01
1	1	hsa-mir-19a	hsa-mir-503	V$NKX61_01
1	1	hsa-mir-19a	hsa-mir-503	V$AML1_01
1	1	hsa-mir-19a	hsa-mir-503	V$FREAC3_01
1	1	hsa-mir-19a	hsa-mir-503	V$FAC1_01
1	1	hsa-mir-19a	hsa-mir-503	V$MYCMAX_03
1	1	hsa-mir-19a	hsa-mir-503	V$ARNT_01
1	1	hsa-mir-19a	hsa-mir-503	V$NMYC_01
1	1	hsa-mir-19a	hsa-mir-503	V$MYCMAX_01
1	1	hsa-mir-19a	hsa-mir-503	V$USF_C
1	1	hsa-mir-19a	hsa-mir-503	V$HOXA3_01
1	1	hsa-mir-141	hsa-mir-183	V$TAL1ALPHAE47_01
1	1	hsa-mir-141	hsa-mir-183	V$TAL1BETAITF2_01
1	1	hsa-mir-141	hsa-mir-183	V$ROAZ_01
1	1	hsa-mir-141	hsa-mir-183	V$RP58_01
1	1	hsa-mir-141	hsa-mir-490	V$CEBPB_02
1	1	hsa-mir-141	hsa-mir-140	V$AML1_01
1	1	hsa-mir-141	hsa-mir-140	V$ARP1_01
1	1	hsa-mir-141	hsa-mir-140	V$FAC1_01
1	1	hsa-mir-141	hsa-mir-140	V$RORA1_01
1	1	hsa-mir-141	hsa-mir-140	V$PAX4_04
1	1	hsa-mir-141	hsa-mir-140	V$FREAC2_01
1	1	hsa-mir-141	hsa-mir-140	V$TAL1ALPHAE47_01
1	1	hsa-mir-141	hsa-mir-140	V$TAL1BETAITF2_01
1	1	hsa-mir-141	hsa-mir-140	V$MRF2_01
1	1	hsa-mir-141	hsa-mir-140	V$GR_Q6
1	1	hsa-mir-141	hsa-mir-140	V$SPZ1_01
1	1	hsa-mir-141	hsa-mir-140	V$CP2_01
1	1	hsa-mir-141	hsa-mir-140	V$ROAZ_01
1	1	hsa-mir-141	hsa-mir-140	V$TAL1BETAE47_01
1	1	hsa-mir-141	hsa-mir-140	V$HMX1_01
1	1	hsa-mir-141	hsa-mir-140	V$MAZR_01
1	1	hsa-mir-141	hsa-mir-488	V$SEF1_C
1	1	hsa-mir-141	hsa-mir-488	V$AML1_01
1	1	hsa-mir-141	hsa-mir-488	V$RORA1_01
1	1	hsa-mir-141	hsa-mir-488	V$PAX4_04
1	1	hsa-mir-141	hsa-mir-488	V$FREAC3_01
1	1	hsa-mir-141	hsa-mir-488	V$COMP1_01
1	1	hsa-mir-141	hsa-mir-488	V$TAL1ALPHAE47_01
1	1	hsa-mir-141	hsa-mir-488	V$TAL1BETAITF2_01
1	1	hsa-mir-141	hsa-mir-488	V$MRF2_01
1	1	hsa-mir-141	hsa-mir-488	V$SREBP1_02
1	1	hsa-mir-141	hsa-mir-488	V$ZID_01
1	1	hsa-mir-141	hsa-mir-488	V$HMX1_01
1	1	hsa-mir-141	hsa-mir-488	V$GCNF_01
1	1	hsa-mir-141	hsa-mir-488	V$STAT3_01
1	1	hsa-mir-141	hsa-mir-154	V$AML1_01
1	1	hsa-mir-141	hsa-mir-154	V$AP4_01
1	1	hsa-mir-141	hsa-mir-154	V$FREAC2_01
1	1	hsa-mir-141	hsa-mir-154	V$FREAC3_01
1	1	hsa-mir-141	hsa-mir-154	V$FREAC4_01
1	1	hsa-mir-141	hsa-mir-154	V$CDP_01
1	1	hsa-mir-141	hsa-mir-154	V$EN1_01
1	1	hsa-mir-141	hsa-mir-154	V$PAX3_01
1	1	hsa-mir-141	hsa-mir-154	V$BACH1_01
1	1	hsa-mir-141	hsa-mir-154	V$GR_Q6
1	1	hsa-mir-141	hsa-mir-154	V$STAT3_01
1	1	hsa-mir-141	hsa-mir-148b	V$RORA1_01
1	1	hsa-mir-141	hsa-mir-148b	V$EN1_01
1	1	hsa-mir-141	hsa-mir-148b	V$AP4_Q5
1	1	hsa-mir-141	hsa-mir-148b	V$CEBPB_02
1	1	hsa-mir-141	hsa-mir-148b	V$MRF2_01
1	1	hsa-mir-141	hsa-mir-148b	V$HEN1_01
1	1	hsa-mir-141	hsa-mir-200b	V$CDP_01
1	1	hsa-mir-141	hsa-mir-200b	V$HSF1_01
1	1	hsa-mir-141	hsa-mir-200b	V$HSF2_01
1	1	hsa-mir-141	hsa-mir-200b	V$CP2_01
1	1	hsa-mir-141	hsa-mir-200b	V$ATF_01
1	1	hsa-mir-141	hsa-mir-200b	V$CREBP1_Q2
1	1	hsa-mir-141	hsa-mir-200b	V$P53_01
1	1	hsa-mir-141	hsa-mir-200b	V$AREB6_01
1	1	hsa-mir-141	hsa-mir-432	V$AML1_01
1	1	hsa-mir-141	hsa-mir-432	V$ARP1_01
1	1	hsa-mir-141	hsa-mir-432	V$ZIC1_01
1	1	hsa-mir-141	hsa-mir-432	V$AP4_01
1	1	hsa-mir-141	hsa-mir-432	V$HSF2_01
1	1	hsa-mir-141	hsa-mir-432	V$PAX5_01
1	1	hsa-mir-141	hsa-mir-432	V$CEBPB_01
1	1	hsa-mir-141	hsa-mir-432	V$BACH1_01
1	1	hsa-mir-141	hsa-mir-432	V$GR_Q6
1	1	hsa-mir-141	hsa-mir-432	V$CDPCR3HD_01
1	1	hsa-mir-141	hsa-mir-432	V$RREB1_01
1	1	hsa-mir-141	hsa-mir-432	V$ROAZ_01
1	1	hsa-mir-141	hsa-mir-432	V$HMX1_01
1	1	hsa-mir-141	hsa-mir-432	V$GCNF_01
1	1	hsa-mir-141	hsa-mir-432	V$AREB6_01
1	1	hsa-mir-141	hsa-mir-483	V$ARP1_01
1	1	hsa-mir-141	hsa-mir-483	V$FAC1_01
1	1	hsa-mir-141	hsa-mir-483	V$ZIC1_01
1	1	hsa-mir-141	hsa-mir-483	V$AP4_Q5
1	1	hsa-mir-141	hsa-mir-483	V$PAX5_01
1	1	hsa-mir-141	hsa-mir-483	V$SREBP1_02
1	1	hsa-mir-141	hsa-mir-483	V$MZF1_01
1	1	hsa-mir-141	hsa-mir-483	V$GR_Q6
1	1	hsa-mir-141	hsa-mir-483	V$SPZ1_01
1	1	hsa-mir-141	hsa-mir-483	V$RREB1_01
1	1	hsa-mir-141	hsa-mir-483	V$AREB6_02
1	1	hsa-mir-141	hsa-mir-483	V$MAZR_01
1	1	hsa-mir-141	hsa-mir-483	V$HEN1_01
1	1	hsa-mir-141	hsa-mir-144	V$AML1_01
1	1	hsa-mir-141	hsa-mir-144	V$AP4_01
1	1	hsa-mir-141	hsa-mir-144	V$LYF1_01
1	1	hsa-mir-141	hsa-mir-144	V$HSF1_01
1	1	hsa-mir-141	hsa-mir-144	V$HSF2_01
1	1	hsa-mir-141	hsa-mir-144	V$EN1_01
1	1	hsa-mir-141	hsa-mir-144	V$CEBPB_01
1	1	hsa-mir-141	hsa-mir-144	V$HMX1_01
1	1	hsa-mir-141	hsa-mir-144	V$GCNF_01
1	1	hsa-mir-141	hsa-mir-144	V$P53_01
1	1	hsa-mir-141	hsa-mir-503	V$AML1_01
1	1	hsa-mir-141	hsa-mir-503	V$ARP1_01
1	1	hsa-mir-141	hsa-mir-503	V$FAC1_01
1	1	hsa-mir-141	hsa-mir-503	V$FREAC3_01
1	1	hsa-mir-141	hsa-mir-503	V$LYF1_01
1	1	hsa-mir-141	hsa-mir-503	V$AREB6_01
1	1	hsa-mir-183	hsa-mir-490	V$OCT1_01
1	1	hsa-mir-183	hsa-mir-140	V$TAL1ALPHAE47_01
1	1	hsa-mir-183	hsa-mir-140	V$TAL1BETAITF2_01
1	1	hsa-mir-183	hsa-mir-140	V$HAND1E47_01
1	1	hsa-mir-183	hsa-mir-140	V$ROAZ_01
1	1	hsa-mir-183	hsa-mir-488	V$SRF_Q6
1	1	hsa-mir-183	hsa-mir-488	V$TAL1ALPHAE47_01
1	1	hsa-mir-183	hsa-mir-488	V$TAL1BETAITF2_01
1	1	hsa-mir-183	hsa-mir-148b	V$PBX1_01
1	1	hsa-mir-183	hsa-mir-432	V$ER_Q6
1	1	hsa-mir-183	hsa-mir-432	V$ROAZ_01
1	1	hsa-mir-183	hsa-mir-144	V$ER_Q6
1	1	hsa-mir-183	hsa-mir-144	V$HAND1E47_01
1	1	hsa-mir-490	hsa-mir-488	V$NKX61_01
1	1	hsa-mir-490	hsa-mir-148b	V$CEBPB_02
1	1	hsa-mir-490	hsa-mir-148b	V$NKX61_01
1	1	hsa-mir-490	hsa-mir-148b	V$EVI1_06
1	1	hsa-mir-490	hsa-mir-483	V$EVI1_06
1	1	hsa-mir-490	hsa-mir-503	V$NKX61_01
1	1	hsa-mir-490	hsa-mir-503	V$NKX25_02
1	1	hsa-mir-140	hsa-mir-488	V$RORA1_01
1	1	hsa-mir-140	hsa-mir-488	V$TST1_01
1	1	hsa-mir-140	hsa-mir-488	V$EGR2_01
1	1	hsa-mir-140	hsa-mir-488	V$EGR3_01
1	1	hsa-mir-140	hsa-mir-488	V$PAX4_04
1	1	hsa-mir-140	hsa-mir-488	V$CEBP_01
1	1	hsa-mir-140	hsa-mir-488	V$AML1_01
1	1	hsa-mir-140	hsa-mir-488	V$TAL1BETAITF2_01
1	1	hsa-mir-140	hsa-mir-488	V$MEF2_04
1	1	hsa-mir-140	hsa-mir-488	V$TAL1ALPHAE47_01
1	1	hsa-mir-140	hsa-mir-488	V$NKX22_01
1	1	hsa-mir-140	hsa-mir-488	V$HMX1_01
1	1	hsa-mir-140	hsa-mir-488	V$MRF2_01
1	1	hsa-mir-140	hsa-mir-488	V$MYCMAX_02
1	1	hsa-mir-140	hsa-mir-488	V$GATA1_01
1	1	hsa-mir-140	hsa-mir-154	V$FREAC2_01
1	1	hsa-mir-140	hsa-mir-154	V$AML1_01
1	1	hsa-mir-140	hsa-mir-154	V$GR_Q6
1	1	hsa-mir-140	hsa-mir-154	V$NKX22_01
1	1	hsa-mir-140	hsa-mir-154	V$NKX25_01
1	1	hsa-mir-140	hsa-mir-154	V$CREBP1_01
1	1	hsa-mir-140	hsa-mir-148b	V$RORA1_01
1	1	hsa-mir-140	hsa-mir-148b	V$MRF2_01
1	1	hsa-mir-140	hsa-mir-200b	V$CP2_01
1	1	hsa-mir-140	hsa-mir-432	V$MYB_Q6
1	1	hsa-mir-140	hsa-mir-432	V$CEBP_01
1	1	hsa-mir-140	hsa-mir-432	V$AML1_01
1	1	hsa-mir-140	hsa-mir-432	V$GR_Q6
1	1	hsa-mir-140	hsa-mir-432	V$ARP1_01
1	1	hsa-mir-140	hsa-mir-432	V$HMX1_01
1	1	hsa-mir-140	hsa-mir-432	V$ROAZ_01
1	1	hsa-mir-140	hsa-mir-432	V$PAX2_01
1	1	hsa-mir-140	hsa-mir-483	V$TAXCREB_02
1	1	hsa-mir-140	hsa-mir-483	V$SPZ1_01
1	1	hsa-mir-140	hsa-mir-483	V$EGR2_01
1	1	hsa-mir-140	hsa-mir-483	V$EGR3_01
1	1	hsa-mir-140	hsa-mir-483	V$NGFIC_01
1	1	hsa-mir-140	hsa-mir-483	V$CEBP_01
1	1	hsa-mir-140	hsa-mir-483	V$GR_Q6
1	1	hsa-mir-140	hsa-mir-483	V$FAC1_01
1	1	hsa-mir-140	hsa-mir-483	V$ARP1_01
1	1	hsa-mir-140	hsa-mir-483	V$MAZR_01
1	1	hsa-mir-140	hsa-mir-483	V$SOX9_B1
1	1	hsa-mir-140	hsa-mir-483	V$USF_Q6
1	1	hsa-mir-140	hsa-mir-483	V$GATA1_01
1	1	hsa-mir-140	hsa-mir-144	V$CEBP_01
1	1	hsa-mir-140	hsa-mir-144	V$AML1_01
1	1	hsa-mir-140	hsa-mir-144	V$HMX1_01
1	1	hsa-mir-140	hsa-mir-144	V$HAND1E47_01
1	1	hsa-mir-140	hsa-mir-503	V$YY1_02
1	1	hsa-mir-140	hsa-mir-503	V$AML1_01
1	1	hsa-mir-140	hsa-mir-503	V$FAC1_01
1	1	hsa-mir-140	hsa-mir-503	V$ARP1_01
1	1	hsa-mir-140	hsa-mir-503	V$GATA1_01
1	1	hsa-mir-488	hsa-mir-154	V$FREAC3_01
1	1	hsa-mir-488	hsa-mir-154	V$AML1_01
1	1	hsa-mir-488	hsa-mir-154	V$NFKB_C
1	1	hsa-mir-488	hsa-mir-154	V$CREL_01
1	1	hsa-mir-488	hsa-mir-154	V$NKX22_01
1	1	hsa-mir-488	hsa-mir-154	V$HEN1_02
1	1	hsa-mir-488	hsa-mir-154	V$MYOGNF1_01
1	1	hsa-mir-488	hsa-mir-154	V$STAT3_01
1	1	hsa-mir-488	hsa-mir-154	V$LUN1_01
1	1	hsa-mir-488	hsa-mir-148b	V$MRF2_01
1	1	hsa-mir-488	hsa-mir-148b	V$CEBP_C
1	1	hsa-mir-488	hsa-mir-148b	V$NKX61_01
1	1	hsa-mir-488	hsa-mir-148b	V$RORA1_01
1	1	hsa-mir-488	hsa-mir-148b	V$PPARG_03
1	1	hsa-mir-488	hsa-mir-148b	V$CHOP_01
1	1	hsa-mir-488	hsa-mir-148b	V$S8_01
1	1	hsa-mir-488	hsa-mir-200b	V$IK2_01
1	1	hsa-mir-488	hsa-mir-200b	V$NCX_01
1	1	hsa-mir-488	hsa-mir-432	V$AML1_01
1	1	hsa-mir-488	hsa-mir-432	V$NFKB_C
1	1	hsa-mir-488	hsa-mir-432	V$NFKAPPAB_01
1	1	hsa-mir-488	hsa-mir-432	V$CEBP_01
1	1	hsa-mir-488	hsa-mir-432	V$EVI1_01
1	1	hsa-mir-488	hsa-mir-432	V$HEN1_02
1	1	hsa-mir-488	hsa-mir-432	V$OCT1_Q6
1	1	hsa-mir-488	hsa-mir-432	V$AP2REP_01
1	1	hsa-mir-488	hsa-mir-432	V$HMX1_01
1	1	hsa-mir-488	hsa-mir-432	V$LMO2COM_02
1	1	hsa-mir-488	hsa-mir-432	V$OCT1_06
1	1	hsa-mir-488	hsa-mir-432	V$GCNF_01
1	1	hsa-mir-488	hsa-mir-483	V$IK2_01
1	1	hsa-mir-488	hsa-mir-483	V$SREBP1_02
1	1	hsa-mir-488	hsa-mir-483	V$NFKB_C
1	1	hsa-mir-488	hsa-mir-483	V$CEBP_01
1	1	hsa-mir-488	hsa-mir-483	V$EGR1_01
1	1	hsa-mir-488	hsa-mir-483	V$EGR2_01
1	1	hsa-mir-488	hsa-mir-483	V$EGR3_01
1	1	hsa-mir-488	hsa-mir-483	V$CHOP_01
1	1	hsa-mir-488	hsa-mir-483	V$S8_01
1	1	hsa-mir-488	hsa-mir-483	V$GATA1_01
1	1	hsa-mir-488	hsa-mir-483	V$AP2REP_01
1	1	hsa-mir-488	hsa-mir-483	V$POU3F2_02
1	1	hsa-mir-488	hsa-mir-483	V$GRE_C
1	1	hsa-mir-488	hsa-mir-144	V$AML1_01
1	1	hsa-mir-488	hsa-mir-144	V$CEBP_01
1	1	hsa-mir-488	hsa-mir-144	V$AHRARNT_01
1	1	hsa-mir-488	hsa-mir-144	V$HMX1_01
1	1	hsa-mir-488	hsa-mir-144	V$GCNF_01
1	1	hsa-mir-488	hsa-mir-503	V$FREAC3_01
1	1	hsa-mir-488	hsa-mir-503	V$AML1_01
1	1	hsa-mir-488	hsa-mir-503	V$NKX61_01
1	1	hsa-mir-488	hsa-mir-503	V$MEF2_01
1	1	hsa-mir-488	hsa-mir-503	V$S8_01
1	1	hsa-mir-488	hsa-mir-503	V$OCT1_Q6
1	1	hsa-mir-488	hsa-mir-503	V$GATA1_01
1	1	hsa-mir-488	hsa-mir-503	V$OCT1_06
1	1	hsa-mir-154	hsa-mir-148b	V$EN1_01
1	1	hsa-mir-154	hsa-mir-508	V$FOXJ2_01
1	1	hsa-mir-154	hsa-mir-200b	V$CDP_01
1	1	hsa-mir-154	hsa-mir-200b	V$AP1FJ_Q2
1	1	hsa-mir-154	hsa-mir-200b	V$BACH2_01
1	1	hsa-mir-154	hsa-mir-432	V$AML1_01
1	1	hsa-mir-154	hsa-mir-432	V$AP1FJ_Q2
1	1	hsa-mir-154	hsa-mir-432	V$HEN1_02
1	1	hsa-mir-154	hsa-mir-432	V$AP4_01
1	1	hsa-mir-154	hsa-mir-432	V$GR_Q6
1	1	hsa-mir-154	hsa-mir-432	V$SRF_01
1	1	hsa-mir-154	hsa-mir-432	V$BACH1_01
1	1	hsa-mir-154	hsa-mir-432	V$P300_01
1	1	hsa-mir-154	hsa-mir-432	V$POU3F2_01
1	1	hsa-mir-154	hsa-mir-432	V$NFKB_C
1	1	hsa-mir-154	hsa-mir-432	V$STAT1_01
1	1	hsa-mir-154	hsa-mir-483	V$GR_Q6
1	1	hsa-mir-154	hsa-mir-483	V$PAX4_03
1	1	hsa-mir-154	hsa-mir-483	V$P300_01
1	1	hsa-mir-154	hsa-mir-483	V$NFKB_C
1	1	hsa-mir-154	hsa-mir-144	V$AML1_01
1	1	hsa-mir-154	hsa-mir-144	V$AP4_01
1	1	hsa-mir-154	hsa-mir-144	V$MEIS1AHOXA9_01
1	1	hsa-mir-154	hsa-mir-144	V$EN1_01
1	1	hsa-mir-154	hsa-mir-144	V$STAT1_01
1	1	hsa-mir-154	hsa-mir-503	V$AML1_01
1	1	hsa-mir-154	hsa-mir-503	V$IRF2_01
1	1	hsa-mir-154	hsa-mir-503	V$MEIS1AHOXA9_01
1	1	hsa-mir-154	hsa-mir-503	V$FREAC3_01
1	1	hsa-mir-154	hsa-mir-503	V$NKX3A_01
1	1	hsa-mir-154	hsa-mir-503	V$MYCMAX_01
1	1	hsa-mir-154	hsa-mir-503	V$POU3F2_01
1	1	hsa-mir-154	hsa-mir-503	V$HOXA3_01
1	1	hsa-mir-148b	hsa-mir-432	V$HTF_01
1	1	hsa-mir-148b	hsa-mir-483	V$NFKAPPAB50_01
1	1	hsa-mir-148b	hsa-mir-483	V$MZF1_02
1	1	hsa-mir-148b	hsa-mir-483	V$HEN1_01
1	1	hsa-mir-148b	hsa-mir-483	V$AP4_Q5
1	1	hsa-mir-148b	hsa-mir-483	V$CHOP_01
1	1	hsa-mir-148b	hsa-mir-483	V$S8_01
1	1	hsa-mir-148b	hsa-mir-483	V$EVI1_06
1	1	hsa-mir-148b	hsa-mir-144	V$EN1_01
1	1	hsa-mir-148b	hsa-mir-144	V$AREB6_04
1	1	hsa-mir-148b	hsa-mir-503	V$NKX61_01
1	1	hsa-mir-148b	hsa-mir-503	V$S8_01
1	1	hsa-mir-148b	hsa-mir-503	V$CDP_02
1	1	hsa-mir-148b	hsa-mir-503	V$HTF_01
1	1	hsa-mir-148b	hsa-mir-503	V$TBP_01
1	1	hsa-mir-200b	hsa-mir-432	V$AP1FJ_Q2
1	1	hsa-mir-200b	hsa-mir-432	V$AREB6_01
1	1	hsa-mir-200b	hsa-mir-432	V$HSF2_01
1	1	hsa-mir-200b	hsa-mir-483	V$CHX10_01
1	1	hsa-mir-200b	hsa-mir-483	V$OCT1_07
1	1	hsa-mir-200b	hsa-mir-483	V$IK2_01
1	1	hsa-mir-200b	hsa-mir-144	V$P53_01
1	1	hsa-mir-200b	hsa-mir-144	V$HSF1_01
1	1	hsa-mir-200b	hsa-mir-144	V$HSF2_01
1	1	hsa-mir-200b	hsa-mir-503	V$GFI1_01
1	1	hsa-mir-200b	hsa-mir-503	V$AREB6_01
1	1	hsa-mir-432	hsa-mir-483	V$NFKB_C
1	1	hsa-mir-432	hsa-mir-483	V$AP2REP_01
1	1	hsa-mir-432	hsa-mir-483	V$RREB1_01
1	1	hsa-mir-432	hsa-mir-483	V$ZIC3_01
1	1	hsa-mir-432	hsa-mir-483	V$ARP1_01
1	1	hsa-mir-432	hsa-mir-483	V$P300_01
1	1	hsa-mir-432	hsa-mir-483	V$CEBP_01
1	1	hsa-mir-432	hsa-mir-483	V$PAX4_01
1	1	hsa-mir-432	hsa-mir-483	V$PAX5_01
1	1	hsa-mir-432	hsa-mir-483	V$OLF1_01
1	1	hsa-mir-432	hsa-mir-483	V$GR_Q6
1	1	hsa-mir-432	hsa-mir-483	V$BRACH_01
1	1	hsa-mir-432	hsa-mir-483	V$ZIC1_01
1	1	hsa-mir-432	hsa-mir-144	V$CEBPB_01
1	1	hsa-mir-432	hsa-mir-144	V$GCNF_01
1	1	hsa-mir-432	hsa-mir-144	V$CEBP_01
1	1	hsa-mir-432	hsa-mir-144	V$HMX1_01
1	1	hsa-mir-432	hsa-mir-144	V$ER_Q6
1	1	hsa-mir-432	hsa-mir-144	V$AP4_01
1	1	hsa-mir-432	hsa-mir-144	V$AML1_01
1	1	hsa-mir-432	hsa-mir-144	V$HSF2_01
1	1	hsa-mir-432	hsa-mir-144	V$STAT1_01
1	1	hsa-mir-432	hsa-mir-503	V$POU3F2_01
1	1	hsa-mir-432	hsa-mir-503	V$AREB6_01
1	1	hsa-mir-432	hsa-mir-503	V$ARP1_01
1	1	hsa-mir-432	hsa-mir-503	V$HTF_01
1	1	hsa-mir-432	hsa-mir-503	V$OCT1_Q6
1	1	hsa-mir-432	hsa-mir-503	V$OLF1_01
1	1	hsa-mir-432	hsa-mir-503	V$MEIS1BHOXA9_02
1	1	hsa-mir-432	hsa-mir-503	V$AML1_01
1	1	hsa-mir-432	hsa-mir-503	V$PPARG_02
1	1	hsa-mir-432	hsa-mir-503	V$FOXJ2_02
1	1	hsa-mir-432	hsa-mir-503	V$OCT1_06
1	1	hsa-mir-432	hsa-mir-503	V$XBP1_01
1	1	hsa-mir-483	hsa-mir-144	V$CEBP_01
1	1	hsa-mir-483	hsa-mir-503	V$IK3_01
1	1	hsa-mir-483	hsa-mir-503	V$FAC1_01
1	1	hsa-mir-483	hsa-mir-503	V$OLF1_01
1	1	hsa-mir-483	hsa-mir-503	V$ARP1_01
1	1	hsa-mir-483	hsa-mir-503	V$S8_01
1	1	hsa-mir-483	hsa-mir-503	V$GATA1_01
1	1	hsa-mir-144	hsa-mir-503	V$MEIS1AHOXA9_01
1	1	hsa-mir-144	hsa-mir-503	V$AML1_01
1	1	hsa-mir-144	hsa-mir-503	V$LYF1_01
2	2	hsa-mir-502	hsa-mir-501	V$AREB6_03
2	2	hsa-mir-502	hsa-mir-501	V$AREB6_02
2	2	hsa-mir-502	hsa-mir-501	V$CEBP_01
2	2	hsa-mir-502	hsa-mir-501	V$ARP1_01
2	2	hsa-mir-502	hsa-mir-501	V$STAT5A_01
2	2	hsa-mir-502	hsa-mir-501	V$BRACH_01
2	2	hsa-mir-502	hsa-mir-501	V$HMX1_01
2	2	hsa-mir-502	hsa-mir-501	V$S8_01
2	2	hsa-mir-502	hsa-mir-133b	V$AML1_01
2	2	hsa-mir-502	hsa-mir-424	V$ARP1_01
2	2	hsa-mir-502	hsa-mir-424	V$OCT1_Q6
2	2	hsa-mir-502	hsa-mir-424	V$AREB6_01
2	2	hsa-mir-502	hsa-mir-424	V$S8_01
2	2	hsa-mir-502	hsa-mir-424	V$AML1_01
2	2	hsa-mir-502	hsa-mir-367	V$OCT1_Q6
2	2	hsa-mir-502	hsa-mir-500	V$AREB6_03
2	2	hsa-mir-502	hsa-mir-500	V$AREB6_02
2	2	hsa-mir-502	hsa-mir-500	V$CEBP_01
2	2	hsa-mir-502	hsa-mir-500	V$S8_01
2	2	hsa-mir-501	hsa-mir-133b	V$CART1_01
2	2	hsa-mir-501	hsa-mir-424	V$MEIS1BHOXA9_02
2	2	hsa-mir-501	hsa-mir-424	V$S8_01
2	2	hsa-mir-501	hsa-mir-424	V$NKX25_02
2	2	hsa-mir-501	hsa-mir-424	V$MEF2_01
2	2	hsa-mir-501	hsa-mir-424	V$ARP1_01
2	2	hsa-mir-501	hsa-mir-500	V$HFH3_01
2	2	hsa-mir-501	hsa-mir-500	V$HNF3B_01
2	2	hsa-mir-501	hsa-mir-500	V$FOXD3_01
2	2	hsa-mir-501	hsa-mir-500	V$MEIS1BHOXA9_02
2	2	hsa-mir-501	hsa-mir-500	V$S8_01
2	2	hsa-mir-501	hsa-mir-500	V$CHX10_01
2	2	hsa-mir-501	hsa-mir-500	V$NKX25_02
2	2	hsa-mir-501	hsa-mir-500	V$MEF2_01
2	2	hsa-mir-501	hsa-mir-500	V$EVI1_06
2	2	hsa-mir-501	hsa-mir-500	V$HSF1_01
2	2	hsa-mir-501	hsa-mir-500	V$HSF2_01
2	2	hsa-mir-501	hsa-mir-500	V$CART1_01
2	2	hsa-mir-501	hsa-mir-500	V$AREB6_03
2	2	hsa-mir-501	hsa-mir-500	V$AREB6_02
2	2	hsa-mir-501	hsa-mir-500	V$CEBP_01
2	2	hsa-mir-133b	hsa-mir-424	V$TCF11MAFG_01
2	2	hsa-mir-133b	hsa-mir-424	V$SOX5_01
2	2	hsa-mir-133b	hsa-mir-424	V$AML1_01
2	2	hsa-mir-133b	hsa-mir-424	V$IK3_01
2	2	hsa-mir-133b	hsa-mir-424	V$EVI1_05
2	2	hsa-mir-133b	hsa-mir-500	V$CART1_01
2	2	hsa-mir-424	hsa-mir-367	V$OCT1_Q6
2	2	hsa-mir-424	hsa-mir-500	V$MEF2_01
2	2	hsa-mir-424	hsa-mir-500	V$MEIS1BHOXA9_02
2	2	hsa-mir-424	hsa-mir-500	V$S8_01
2	2	hsa-mir-424	hsa-mir-500	V$NKX25_02
3	3	hsa-mir-34b	hsa-mir-302d	V$FOXO3_01
3	3	hsa-mir-34b	hsa-mir-210	V$AREB6_01
3	3	hsa-mir-34b	hsa-mir-200c	V$FREAC2_01
3	3	hsa-mir-34b	hsa-mir-200c	V$P53_01
3	3	hsa-mir-34b	hsa-mir-200c	V$AREB6_01
3	3	hsa-mir-34b	hsa-mir-190	V$CMYB_01
3	3	hsa-mir-34b	hsa-mir-376b	V$CDC5_01
3	3	hsa-mir-34b	hsa-mir-346	V$CDP_02
3	3	hsa-mir-34b	hsa-mir-346	V$FOXO3_01
3	3	hsa-mir-34b	hsa-mir-151	V$FOXO1_02
3	3	hsa-mir-34b	hsa-mir-30e	V$CDP_02
3	3	hsa-mir-34b	hsa-mir-30e	V$FOXO1_02
3	3	hsa-mir-302d	hsa-mir-200c	V$FOXO4_02
3	3	hsa-mir-302d	hsa-mir-346	V$FOXO3_01
3	3	hsa-mir-302d	hsa-mir-30e	V$HLF_01
3	3	hsa-mir-210	hsa-mir-200c	V$CP2_01
3	3	hsa-mir-210	hsa-mir-200c	V$RREB1_01
3	3	hsa-mir-210	hsa-mir-200c	V$ARP1_01
3	3	hsa-mir-210	hsa-mir-200c	V$E47_02
3	3	hsa-mir-210	hsa-mir-200c	V$HEN1_01
3	3	hsa-mir-210	hsa-mir-200c	V$AREB6_01
3	3	hsa-mir-210	hsa-mir-200c	V$SPZ1_01
3	3	hsa-mir-210	hsa-mir-200c	V$MYCMAX_01
3	3	hsa-mir-210	hsa-mir-200c	V$PPARA_01
3	3	hsa-mir-210	hsa-mir-200c	V$GR_Q6
3	3	hsa-mir-210	hsa-mir-200c	V$PAX4_04
3	3	hsa-mir-210	hsa-mir-200c	V$FREAC4_01
3	3	hsa-mir-210	hsa-mir-200c	V$HSF1_01
3	3	hsa-mir-210	hsa-mir-200c	V$HSF2_01
3	3	hsa-mir-210	hsa-mir-34a	V$CP2_01
3	3	hsa-mir-210	hsa-mir-34a	V$EGR1_01
3	3	hsa-mir-210	hsa-mir-34a	V$EGR2_01
3	3	hsa-mir-210	hsa-mir-34a	V$EGR3_01
3	3	hsa-mir-210	hsa-mir-34a	V$NGFIC_01
3	3	hsa-mir-210	hsa-mir-190	V$GR_Q6
3	3	hsa-mir-210	hsa-mir-376b	V$ZIC3_01
3	3	hsa-mir-210	hsa-mir-376b	V$MEIS1AHOXA9_01
3	3	hsa-mir-210	hsa-mir-376b	V$GRE_C
3	3	hsa-mir-210	hsa-mir-346	V$MEIS1AHOXA9_01
3	3	hsa-mir-210	hsa-mir-346	V$COUP_01
3	3	hsa-mir-210	hsa-mir-30e	V$MEIS1AHOXA9_01
3	3	hsa-mir-200c	hsa-mir-34a	V$CP2_01
3	3	hsa-mir-200c	hsa-mir-217	V$LYF1_01
3	3	hsa-mir-200c	hsa-mir-190	V$SEF1_C
3	3	hsa-mir-200c	hsa-mir-190	V$MRF2_01
3	3	hsa-mir-200c	hsa-mir-190	V$SREBP1_02
3	3	hsa-mir-200c	hsa-mir-190	V$GR_Q6
3	3	hsa-mir-200c	hsa-mir-492	V$COMP1_01
3	3	hsa-mir-200c	hsa-mir-376b	V$FAC1_01
3	3	hsa-mir-200c	hsa-mir-376b	V$TAL1ALPHAE47_01
3	3	hsa-mir-200c	hsa-mir-376b	V$TAL1BETAITF2_01
3	3	hsa-mir-200c	hsa-mir-376b	V$PAX3_01
3	3	hsa-mir-200c	hsa-mir-376b	V$TAL1BETAE47_01
3	3	hsa-mir-200c	hsa-mir-376b	V$GCNF_01
3	3	hsa-mir-200c	hsa-mir-376b	V$CREBP1_Q2
3	3	hsa-mir-200c	hsa-mir-376b	V$MYCMAX_03
3	3	hsa-mir-200c	hsa-mir-346	V$FREAC3_01
3	3	hsa-mir-200c	hsa-mir-346	V$SREBP1_02
3	3	hsa-mir-200c	hsa-mir-151	V$RORA1_01
3	3	hsa-mir-200c	hsa-mir-30e	V$EN1_01
3	3	hsa-mir-326	hsa-mir-492	V$FREAC7_01
3	3	hsa-mir-326	hsa-mir-492	V$FOXD3_01
3	3	hsa-mir-326	hsa-mir-492	V$HFH1_01
3	3	hsa-mir-326	hsa-mir-492	V$HFH3_01
3	3	hsa-mir-326	hsa-mir-376b	V$FREAC7_01
3	3	hsa-mir-326	hsa-mir-376b	V$FOXD3_01
3	3	hsa-mir-34a	hsa-mir-151	V$IK3_01
3	3	hsa-mir-190	hsa-mir-346	V$SREBP1_02
3	3	hsa-mir-190	hsa-mir-30e	V$ISRE_01
3	3	hsa-mir-492	hsa-mir-376b	V$FREAC7_01
3	3	hsa-mir-492	hsa-mir-376b	V$FOXD3_01
3	3	hsa-mir-376b	hsa-mir-346	V$MEIS1AHOXA9_01
3	3	hsa-mir-376b	hsa-mir-30e	V$MEIS1AHOXA9_01
3	3	hsa-mir-346	hsa-mir-151	V$PPARG_02
3	3	hsa-mir-346	hsa-mir-30e	V$MEF2_01
3	3	hsa-mir-346	hsa-mir-30e	V$CDP_02
3	3	hsa-mir-346	hsa-mir-30e	V$MEIS1AHOXA9_01
3	3	hsa-mir-346	hsa-mir-30e	V$MEIS1BHOXA9_02
3	3	hsa-mir-346	hsa-mir-30e	V$GATA1_05
3	3	hsa-mir-151	hsa-mir-30e	V$FOXJ2_02
3	3	hsa-mir-151	hsa-mir-30e	V$FOXO1_02
4	4	hsa-mir-188	hsa-mir-410	V$STAT5A_02
4	4	hsa-mir-188	hsa-mir-410	V$STAT_01
4	4	hsa-mir-188	hsa-mir-410	V$GATA1_05
4	4	hsa-mir-188	hsa-mir-410	V$POU3F2_01
4	4	hsa-mir-188	hsa-mir-410	V$EVI1_06
4	4	hsa-mir-188	hsa-mir-410	V$HNF3B_01
4	4	hsa-mir-188	hsa-mir-412	V$STAT5A_02
4	4	hsa-mir-188	hsa-mir-412	V$STAT_01
4	4	hsa-mir-188	hsa-mir-412	V$GATA1_05
4	4	hsa-mir-188	hsa-mir-412	V$POU3F2_01
4	4	hsa-mir-188	hsa-mir-412	V$EVI1_06
4	4	hsa-mir-188	hsa-mir-412	V$HNF3B_01
4	4	hsa-mir-188	hsa-mir-345	V$IK3_01
4	4	hsa-mir-188	hsa-mir-30a	V$STAT5A_02
4	4	hsa-mir-188	hsa-mir-30a	V$OCT_C
4	4	hsa-mir-188	hsa-mir-30a	V$FOXO1_02
4	4	hsa-mir-188	hsa-mir-30a	V$HNF3B_01
4	4	hsa-mir-188	hsa-mir-30a	V$FOXD3_01
4	4	hsa-mir-188	hsa-mir-328	V$PAX2_02
4	4	hsa-mir-188	hsa-mir-328	V$POU3F2_01
4	4	hsa-mir-188	hsa-mir-328	V$HLF_01
4	4	hsa-mir-188	hsa-mir-328	V$HNF3B_01
4	4	hsa-mir-188	hsa-mir-328	V$MEIS1BHOXA9_02
4	4	hsa-mir-188	hsa-mir-369	V$STAT5A_02
4	4	hsa-mir-188	hsa-mir-369	V$STAT_01
4	4	hsa-mir-188	hsa-mir-369	V$GATA1_05
4	4	hsa-mir-188	hsa-mir-369	V$POU3F2_01
4	4	hsa-mir-188	hsa-mir-369	V$EVI1_06
4	4	hsa-mir-188	hsa-mir-369	V$HNF3B_01
4	4	hsa-mir-188	hsa-mir-135b	V$STAT_01
4	4	hsa-mir-188	hsa-mir-135b	V$AML1_01
4	4	hsa-mir-188	hsa-mir-296	V$NKX25_02
4	4	hsa-mir-188	hsa-mir-296	V$S8_01
4	4	hsa-mir-410	hsa-mir-412	V$AHRARNT_02
4	4	hsa-mir-410	hsa-mir-412	V$MYCMAX_01
4	4	hsa-mir-410	hsa-mir-412	V$POU3F2_01
4	4	hsa-mir-410	hsa-mir-412	V$IRF7_01
4	4	hsa-mir-410	hsa-mir-412	V$MYOGNF1_01
4	4	hsa-mir-410	hsa-mir-412	V$HOXA3_01
4	4	hsa-mir-410	hsa-mir-412	V$CREL_01
4	4	hsa-mir-410	hsa-mir-412	V$NFKAPPAB65_01
4	4	hsa-mir-410	hsa-mir-412	V$NFKB_C
4	4	hsa-mir-410	hsa-mir-412	V$STAT1_01
4	4	hsa-mir-410	hsa-mir-412	V$STAT3_01
4	4	hsa-mir-410	hsa-mir-412	V$STAT5A_02
4	4	hsa-mir-410	hsa-mir-412	V$GATA1_05
4	4	hsa-mir-410	hsa-mir-412	V$PAX3_01
4	4	hsa-mir-410	hsa-mir-412	V$PAX6_01
4	4	hsa-mir-410	hsa-mir-412	V$PPARA_01
4	4	hsa-mir-410	hsa-mir-412	V$RORA1_01
4	4	hsa-mir-410	hsa-mir-412	V$RORA2_01
4	4	hsa-mir-410	hsa-mir-412	V$FREAC7_01
4	4	hsa-mir-410	hsa-mir-412	V$BRN2_01
4	4	hsa-mir-410	hsa-mir-412	V$XBP1_01
4	4	hsa-mir-410	hsa-mir-412	V$NFY_Q6
4	4	hsa-mir-410	hsa-mir-412	V$STAT_01
4	4	hsa-mir-410	hsa-mir-412	V$HNF3B_01
4	4	hsa-mir-410	hsa-mir-412	V$CDC5_01
4	4	hsa-mir-410	hsa-mir-412	V$EVI1_06
4	4	hsa-mir-410	hsa-mir-412	V$PPARG_01
4	4	hsa-mir-410	hsa-mir-412	V$HNF4_01
4	4	hsa-mir-410	hsa-mir-412	V$ATF6_01
4	4	hsa-mir-410	hsa-mir-412	V$SEF1_C
4	4	hsa-mir-410	hsa-mir-412	V$CDPCR3HD_01
4	4	hsa-mir-410	hsa-mir-412	V$PPARG_03
4	4	hsa-mir-410	hsa-mir-412	V$RFX1_02
4	4	hsa-mir-410	hsa-mir-412	V$OCT1_01
4	4	hsa-mir-410	hsa-mir-345	V$NFY_Q6
4	4	hsa-mir-410	hsa-mir-30a	V$NFKB_C
4	4	hsa-mir-410	hsa-mir-30a	V$STAT5A_02
4	4	hsa-mir-410	hsa-mir-30a	V$HNF3B_01
4	4	hsa-mir-410	hsa-mir-30a	V$CDPCR3HD_01
4	4	hsa-mir-410	hsa-mir-328	V$POU3F2_01
4	4	hsa-mir-410	hsa-mir-328	V$HOXA3_01
4	4	hsa-mir-410	hsa-mir-328	V$STAT1_01
4	4	hsa-mir-410	hsa-mir-328	V$STAT3_01
4	4	hsa-mir-410	hsa-mir-328	V$PAX6_01
4	4	hsa-mir-410	hsa-mir-328	V$PPARA_01
4	4	hsa-mir-410	hsa-mir-328	V$RORA1_01
4	4	hsa-mir-410	hsa-mir-328	V$XBP1_01
4	4	hsa-mir-410	hsa-mir-328	V$HNF3B_01
4	4	hsa-mir-410	hsa-mir-328	V$CDC5_01
4	4	hsa-mir-410	hsa-mir-328	V$ATF6_01
4	4	hsa-mir-410	hsa-mir-328	V$CDPCR3HD_01
4	4	hsa-mir-410	hsa-mir-328	V$PPARG_03
4	4	hsa-mir-410	hsa-mir-369	V$AHRARNT_02
4	4	hsa-mir-410	hsa-mir-369	V$MYCMAX_01
4	4	hsa-mir-410	hsa-mir-369	V$POU3F2_01
4	4	hsa-mir-410	hsa-mir-369	V$IRF7_01
4	4	hsa-mir-410	hsa-mir-369	V$MYOGNF1_01
4	4	hsa-mir-410	hsa-mir-369	V$HOXA3_01
4	4	hsa-mir-410	hsa-mir-369	V$CREL_01
4	4	hsa-mir-410	hsa-mir-369	V$NFKAPPAB65_01
4	4	hsa-mir-410	hsa-mir-369	V$NFKB_C
4	4	hsa-mir-410	hsa-mir-369	V$STAT1_01
4	4	hsa-mir-410	hsa-mir-369	V$STAT3_01
4	4	hsa-mir-410	hsa-mir-369	V$STAT5A_02
4	4	hsa-mir-410	hsa-mir-369	V$GATA1_05
4	4	hsa-mir-410	hsa-mir-369	V$PAX3_01
4	4	hsa-mir-410	hsa-mir-369	V$PAX6_01
4	4	hsa-mir-410	hsa-mir-369	V$PPARA_01
4	4	hsa-mir-410	hsa-mir-369	V$RORA1_01
4	4	hsa-mir-410	hsa-mir-369	V$RORA2_01
4	4	hsa-mir-410	hsa-mir-369	V$FREAC7_01
4	4	hsa-mir-410	hsa-mir-369	V$BRN2_01
4	4	hsa-mir-410	hsa-mir-369	V$XBP1_01
4	4	hsa-mir-410	hsa-mir-369	V$NFY_Q6
4	4	hsa-mir-410	hsa-mir-369	V$STAT_01
4	4	hsa-mir-410	hsa-mir-369	V$HNF3B_01
4	4	hsa-mir-410	hsa-mir-369	V$CDC5_01
4	4	hsa-mir-410	hsa-mir-369	V$EVI1_06
4	4	hsa-mir-410	hsa-mir-369	V$PPARG_01
4	4	hsa-mir-410	hsa-mir-369	V$HNF4_01
4	4	hsa-mir-410	hsa-mir-369	V$ATF6_01
4	4	hsa-mir-410	hsa-mir-369	V$SEF1_C
4	4	hsa-mir-410	hsa-mir-369	V$CDPCR3HD_01
4	4	hsa-mir-410	hsa-mir-369	V$PPARG_03
4	4	hsa-mir-410	hsa-mir-369	V$RFX1_02
4	4	hsa-mir-410	hsa-mir-369	V$OCT1_01
4	4	hsa-mir-410	hsa-mir-369	V$EN1_01
4	4	hsa-mir-410	hsa-mir-135b	V$AHRARNT_02
4	4	hsa-mir-410	hsa-mir-135b	V$IRF7_01
4	4	hsa-mir-410	hsa-mir-135b	V$PPARA_01
4	4	hsa-mir-410	hsa-mir-135b	V$BRN2_01
4	4	hsa-mir-410	hsa-mir-135b	V$STAT_01
4	4	hsa-mir-410	hsa-mir-135b	V$PPARG_03
4	4	hsa-mir-410	hsa-mir-135b	V$EN1_01
4	4	hsa-mir-410	hsa-mir-296	V$SEF1_C
4	4	hsa-mir-410	hsa-mir-215	V$CREL_01
4	4	hsa-mir-412	hsa-mir-345	V$NFY_Q6
4	4	hsa-mir-412	hsa-mir-30a	V$NFKB_C
4	4	hsa-mir-412	hsa-mir-30a	V$STAT5A_02
4	4	hsa-mir-412	hsa-mir-30a	V$HNF3B_01
4	4	hsa-mir-412	hsa-mir-30a	V$CDPCR3HD_01
4	4	hsa-mir-412	hsa-mir-328	V$POU3F2_01
4	4	hsa-mir-412	hsa-mir-328	V$HOXA3_01
4	4	hsa-mir-412	hsa-mir-328	V$STAT1_01
4	4	hsa-mir-412	hsa-mir-328	V$STAT3_01
4	4	hsa-mir-412	hsa-mir-328	V$PAX6_01
4	4	hsa-mir-412	hsa-mir-328	V$PPARA_01
4	4	hsa-mir-412	hsa-mir-328	V$RORA1_01
4	4	hsa-mir-412	hsa-mir-328	V$XBP1_01
4	4	hsa-mir-412	hsa-mir-328	V$HNF3B_01
4	4	hsa-mir-412	hsa-mir-328	V$CDC5_01
4	4	hsa-mir-412	hsa-mir-328	V$ATF6_01
4	4	hsa-mir-412	hsa-mir-328	V$CDPCR3HD_01
4	4	hsa-mir-412	hsa-mir-328	V$PPARG_03
4	4	hsa-mir-412	hsa-mir-369	V$AHRARNT_02
4	4	hsa-mir-412	hsa-mir-369	V$MYCMAX_01
4	4	hsa-mir-412	hsa-mir-369	V$POU3F2_01
4	4	hsa-mir-412	hsa-mir-369	V$IRF7_01
4	4	hsa-mir-412	hsa-mir-369	V$MYOGNF1_01
4	4	hsa-mir-412	hsa-mir-369	V$HOXA3_01
4	4	hsa-mir-412	hsa-mir-369	V$CREL_01
4	4	hsa-mir-412	hsa-mir-369	V$NFKAPPAB65_01
4	4	hsa-mir-412	hsa-mir-369	V$NFKB_C
4	4	hsa-mir-412	hsa-mir-369	V$STAT1_01
4	4	hsa-mir-412	hsa-mir-369	V$STAT3_01
4	4	hsa-mir-412	hsa-mir-369	V$STAT5A_02
4	4	hsa-mir-412	hsa-mir-369	V$GATA1_05
4	4	hsa-mir-412	hsa-mir-369	V$PAX3_01
4	4	hsa-mir-412	hsa-mir-369	V$PAX6_01
4	4	hsa-mir-412	hsa-mir-369	V$PPARA_01
4	4	hsa-mir-412	hsa-mir-369	V$RORA1_01
4	4	hsa-mir-412	hsa-mir-369	V$RORA2_01
4	4	hsa-mir-412	hsa-mir-369	V$FREAC7_01
4	4	hsa-mir-412	hsa-mir-369	V$BRN2_01
4	4	hsa-mir-412	hsa-mir-369	V$XBP1_01
4	4	hsa-mir-412	hsa-mir-369	V$NFY_Q6
4	4	hsa-mir-412	hsa-mir-369	V$STAT_01
4	4	hsa-mir-412	hsa-mir-369	V$HNF3B_01
4	4	hsa-mir-412	hsa-mir-369	V$CDC5_01
4	4	hsa-mir-412	hsa-mir-369	V$EVI1_06
4	4	hsa-mir-412	hsa-mir-369	V$PPARG_01
4	4	hsa-mir-412	hsa-mir-369	V$HNF4_01
4	4	hsa-mir-412	hsa-mir-369	V$ATF6_01
4	4	hsa-mir-412	hsa-mir-369	V$SEF1_C
4	4	hsa-mir-412	hsa-mir-369	V$CDPCR3HD_01
4	4	hsa-mir-412	hsa-mir-369	V$PPARG_03
4	4	hsa-mir-412	hsa-mir-369	V$RFX1_02
4	4	hsa-mir-412	hsa-mir-369	V$OCT1_01
4	4	hsa-mir-412	hsa-mir-135b	V$AHRARNT_02
4	4	hsa-mir-412	hsa-mir-135b	V$IRF7_01
4	4	hsa-mir-412	hsa-mir-135b	V$PPARA_01
4	4	hsa-mir-412	hsa-mir-135b	V$BRN2_01
4	4	hsa-mir-412	hsa-mir-135b	V$STAT_01
4	4	hsa-mir-412	hsa-mir-135b	V$PPARG_03
4	4	hsa-mir-412	hsa-mir-296	V$SEF1_C
4	4	hsa-mir-412	hsa-mir-215	V$CREL_01
4	4	hsa-mir-345	hsa-mir-30a	V$SREBP1_02
4	4	hsa-mir-345	hsa-mir-328	V$E47_01
4	4	hsa-mir-345	hsa-mir-328	V$MYOD_01
4	4	hsa-mir-345	hsa-mir-369	V$NFY_Q6
4	4	hsa-mir-345	hsa-mir-135b	V$AREB6_02
4	4	hsa-mir-30a	hsa-mir-328	V$HNF3B_01
4	4	hsa-mir-30a	hsa-mir-328	V$CDPCR3HD_01
4	4	hsa-mir-30a	hsa-mir-328	V$MEF2_03
4	4	hsa-mir-30a	hsa-mir-328	V$NKX3A_01
4	4	hsa-mir-30a	hsa-mir-328	V$HAND1E47_01
4	4	hsa-mir-30a	hsa-mir-369	V$STAT5A_02
4	4	hsa-mir-30a	hsa-mir-369	V$NFKB_C
4	4	hsa-mir-30a	hsa-mir-369	V$HNF3B_01
4	4	hsa-mir-30a	hsa-mir-369	V$CDPCR3HD_01
4	4	hsa-mir-30a	hsa-mir-135b	V$LYF1_01
4	4	hsa-mir-30a	hsa-mir-135b	V$FOXO4_01
4	4	hsa-mir-30a	hsa-mir-296	V$AP1FJ_Q2
4	4	hsa-mir-30a	hsa-mir-296	V$MEF2_03
4	4	hsa-mir-30a	hsa-mir-215	V$OCT1_02
4	4	hsa-mir-328	hsa-mir-182	V$RREB1_01
4	4	hsa-mir-328	hsa-mir-369	V$XBP1_01
4	4	hsa-mir-328	hsa-mir-369	V$PPARG_03
4	4	hsa-mir-328	hsa-mir-369	V$STAT3_01
4	4	hsa-mir-328	hsa-mir-369	V$CDC5_01
4	4	hsa-mir-328	hsa-mir-369	V$PAX6_01
4	4	hsa-mir-328	hsa-mir-369	V$POU3F2_01
4	4	hsa-mir-328	hsa-mir-369	V$HNF3B_01
4	4	hsa-mir-328	hsa-mir-369	V$STAT1_01
4	4	hsa-mir-328	hsa-mir-369	V$PPARA_01
4	4	hsa-mir-328	hsa-mir-369	V$ATF6_01
4	4	hsa-mir-328	hsa-mir-369	V$HOXA3_01
4	4	hsa-mir-328	hsa-mir-369	V$CDPCR3HD_01
4	4	hsa-mir-328	hsa-mir-369	V$RORA1_01
4	4	hsa-mir-328	hsa-mir-135b	V$GCNF_01
4	4	hsa-mir-328	hsa-mir-135b	V$BACH2_01
4	4	hsa-mir-328	hsa-mir-135b	V$PPARG_03
4	4	hsa-mir-328	hsa-mir-135b	V$FREAC3_01
4	4	hsa-mir-328	hsa-mir-135b	V$RREB1_01
4	4	hsa-mir-328	hsa-mir-135b	V$PPARA_01
4	4	hsa-mir-328	hsa-mir-135b	V$BACH1_01
4	4	hsa-mir-328	hsa-mir-135b	V$AP1_01
4	4	hsa-mir-328	hsa-mir-135b	V$TCF11MAFG_01
4	4	hsa-mir-328	hsa-mir-135b	V$NFE2_01
4	4	hsa-mir-328	hsa-mir-135b	V$MYB_Q6
4	4	hsa-mir-328	hsa-mir-135b	V$HEN1_02
4	4	hsa-mir-328	hsa-mir-296	V$GCNF_01
4	4	hsa-mir-328	hsa-mir-296	V$BACH2_01
4	4	hsa-mir-328	hsa-mir-296	V$GATA_C
4	4	hsa-mir-328	hsa-mir-296	V$TGIF_01
4	4	hsa-mir-328	hsa-mir-296	V$MEF2_03
4	4	hsa-mir-328	hsa-mir-296	V$BACH1_01
4	4	hsa-mir-328	hsa-mir-296	V$AP1_01
4	4	hsa-mir-328	hsa-mir-296	V$NFE2_01
4	4	hsa-mir-328	hsa-mir-296	V$TAL1ALPHAE47_01
4	4	hsa-mir-182	hsa-mir-135b	V$RREB1_01
4	4	hsa-mir-369	hsa-mir-135b	V$AHRARNT_02
4	4	hsa-mir-369	hsa-mir-135b	V$IRF7_01
4	4	hsa-mir-369	hsa-mir-135b	V$PPARA_01
4	4	hsa-mir-369	hsa-mir-135b	V$BRN2_01
4	4	hsa-mir-369	hsa-mir-135b	V$STAT_01
4	4	hsa-mir-369	hsa-mir-135b	V$PPARG_03
4	4	hsa-mir-369	hsa-mir-135b	V$EN1_01
4	4	hsa-mir-369	hsa-mir-296	V$SEF1_C
4	4	hsa-mir-369	hsa-mir-215	V$CREL_01
4	4	hsa-mir-135b	hsa-mir-296	V$GCNF_01
4	4	hsa-mir-135b	hsa-mir-296	V$HOX13_01
4	4	hsa-mir-135b	hsa-mir-296	V$AP4_01
4	4	hsa-mir-135b	hsa-mir-296	V$BACH1_01
4	4	hsa-mir-135b	hsa-mir-296	V$AP1_01
4	4	hsa-mir-135b	hsa-mir-296	V$BACH2_01
4	4	hsa-mir-135b	hsa-mir-296	V$NFE2_01
6	6	hsa-mir-152	hsa-mir-32	V$BRACH_01
6	6	hsa-mir-152	hsa-mir-32	V$FOXJ2_02
6	6	hsa-mir-152	hsa-mir-25	V$BRACH_01
6	6	hsa-mir-152	hsa-mir-25	V$RP58_01
6	6	hsa-mir-152	hsa-mir-25	V$FOXJ2_02
6	6	hsa-mir-152	hsa-mir-25	V$FREAC2_01
6	6	hsa-mir-152	hsa-mir-25	V$USF_01
6	6	hsa-mir-299	hsa-mir-32	V$CDPCR3HD_01
6	6	hsa-mir-299	hsa-mir-32	V$SRF_C
6	6	hsa-mir-299	hsa-mir-25	V$HTF_01
6	6	hsa-mir-299	hsa-mir-25	V$AML1_01
6	6	hsa-mir-32	hsa-mir-25	V$FOXJ2_02
6	6	hsa-mir-32	hsa-mir-25	V$BRACH_01
7	7	hsa-mir-384	hsa-mir-499	V$CEBPB_02
8	8	hsa-mir-23a	hsa-mir-99a	V$CART1_01
8	8	hsa-mir-23a	hsa-mir-99a	V$XBP1_01
8	8	hsa-mir-23a	hsa-mir-99a	V$NRSF_01
8	8	hsa-mir-23a	hsa-mir-99a	V$HLF_01
8	8	hsa-mir-23a	hsa-mir-99a	V$AML1_01
8	8	hsa-mir-23a	hsa-mir-99a	V$AHR_01
8	8	hsa-mir-23a	hsa-mir-100	V$YY1_01
8	8	hsa-mir-23a	hsa-mir-100	V$E4BP4_01
8	8	hsa-mir-23a	hsa-mir-100	V$HLF_01
8	8	hsa-mir-23a	hsa-mir-100	V$AML1_01
8	8	hsa-mir-99a	hsa-mir-100	V$GFI1_01
8	8	hsa-mir-99a	hsa-mir-100	V$BRACH_01
8	8	hsa-mir-99a	hsa-mir-100	V$PBX1_01
8	8	hsa-mir-99a	hsa-mir-100	V$S8_01
8	8	hsa-mir-99a	hsa-mir-100	V$NKX25_02
8	8	hsa-mir-99a	hsa-mir-100	V$FOXJ2_02
8	8	hsa-mir-99a	hsa-mir-100	V$IRF2_01
8	8	hsa-mir-99a	hsa-mir-100	V$FAC1_01
8	8	hsa-mir-99a	hsa-mir-100	V$AML1_01
8	8	hsa-mir-99a	hsa-mir-100	V$SOX5_01
8	8	hsa-mir-99a	hsa-mir-100	V$FREAC3_01
8	8	hsa-mir-99a	hsa-mir-100	V$FOXJ2_01
8	8	hsa-mir-99a	hsa-mir-100	V$FOXD3_01
8	8	hsa-mir-99a	hsa-mir-100	V$HLF_01
commonTFOriginal = 1019
