# Supplementary material for: Analyzing miRNA co-expression networks to explore TF-miRNA regulation
Source: BMC Bioinformatics. 2009 May 28;10:163. doi: 10.1186/1471-2105-10-163 (PMC2707367; doi:10.1186/1471-2105-10-163)
Supplement: Additional file 3 — TF-miRNA regulation information obtained for the tissue-specific dataset. It accumulates the list of the miRNA modules, which have TFBSs of some common TFs in their 10 kb 5' UR, found in all the PMs identified by the proposed method from the tissue-specific dataset. [file 1471-2105-10-163-S3.txt]

miRNA1 found in PM	miRNA2 found in PM	miRNA1	miRNA2	common TF
1	1	hsa-mir-130b	hsa-mir-147	V$NKX22_01
1	1	hsa-mir-130b	hsa-mir-147	V$SEF1_C
1	1	hsa-mir-130b	hsa-mir-183	V$ER_Q6
1	1	hsa-mir-130b	hsa-mir-183	V$RP58_01
1	1	hsa-mir-130b	hsa-mir-184	V$YY1_01
1	1	hsa-mir-130b	hsa-mir-188	V$FOXD3_01
1	1	hsa-mir-130b	hsa-mir-197	V$NKX22_01
1	1	hsa-mir-130b	hsa-mir-197	V$FOXD3_01
1	1	hsa-mir-130b	hsa-mir-197	V$SRY_02
1	1	hsa-mir-130b	hsa-mir-211	V$ER_Q6
1	1	hsa-mir-130b	hsa-mir-211	V$RP58_01
1	1	hsa-mir-130b	hsa-mir-212	V$HTF_01
1	1	hsa-mir-130b	hsa-mir-212	V$P53_02
1	1	hsa-mir-130b	hsa-mir-212	V$SOX5_01
1	1	hsa-mir-130b	hsa-mir-212	V$LUN1_01
1	1	hsa-mir-130b	hsa-mir-212	V$HEN1_01
1	1	hsa-mir-130b	hsa-mir-212	V$COUP_01
1	1	hsa-mir-130b	hsa-mir-299	V$HTF_01
1	1	hsa-mir-130b	hsa-mir-299	V$GR_Q6
1	1	hsa-mir-130b	hsa-mir-299	V$FAC1_01
1	1	hsa-mir-130b	hsa-mir-323	V$HTF_01
1	1	hsa-mir-130b	hsa-mir-323	V$XBP1_01
1	1	hsa-mir-130b	hsa-mir-323	V$GR_Q6
1	1	hsa-mir-130b	hsa-mir-323	V$FAC1_01
1	1	hsa-mir-130b	hsa-mir-325	V$NKX25_01
1	1	hsa-mir-130b	hsa-mir-325	V$SOX5_01
1	1	hsa-mir-130b	hsa-mir-326	V$NKX25_01
1	1	hsa-mir-130b	hsa-mir-326	V$FOXD3_01
1	1	hsa-mir-130b	hsa-mir-346	V$MEF2_03
1	1	hsa-mir-130b	hsa-mir-346	V$RSRFC4_01
1	1	hsa-mir-130b	hsa-mir-346	V$COUP_01
1	1	hsa-mir-130b	hsa-mir-96	V$ER_Q6
1	1	hsa-mir-130b	hsa-mir-96	V$RP58_01
1	1	hsa-mir-130b	hsa-mir-199b	V$FAC1_01
1	1	hsa-mir-130b	hsa-mir-199b	V$RP58_01
1	1	hsa-mir-130b	hsa-mir-199b	V$COUP_01
1	1	hsa-mir-130b	hsa-mir-152	V$NKX25_01
1	1	hsa-mir-130b	hsa-mir-152	V$RP58_01
1	1	hsa-mir-130b	hsa-mir-17	V$P53_02
1	1	hsa-mir-130b	hsa-mir-17	V$FAC1_01
1	1	hsa-mir-130b	hsa-mir-17	V$MYCMAX_03
1	1	hsa-mir-130b	hsa-mir-17	V$SOX9_B1
1	1	hsa-mir-130b	hsa-mir-17	V$NMYC_01
1	1	hsa-mir-130b	hsa-mir-17	V$PAX4_01
1	1	hsa-mir-130b	hsa-mir-17	V$SPZ1_01
1	1	hsa-mir-130b	hsa-mir-135b	V$HOX13_01
1	1	hsa-mir-130b	hsa-mir-135b	V$GCNF_01
1	1	hsa-mir-130b	hsa-mir-135b	V$P53_02
1	1	hsa-mir-130b	hsa-mir-135b	V$FAC1_01
1	1	hsa-mir-130b	hsa-mir-135b	V$RP58_01
1	1	hsa-mir-130b	hsa-mir-181c	V$NMYC_01
1	1	hsa-mir-130b	hsa-mir-198	V$LUN1_01
1	1	hsa-mir-130b	hsa-mir-198	V$SEF1_C
1	1	hsa-mir-130b	hsa-mir-154	V$GR_Q6
1	1	hsa-mir-130b	hsa-mir-154	V$NKX25_01
1	1	hsa-mir-130b	hsa-mir-154	V$NKX22_01
1	1	hsa-mir-130b	hsa-mir-154	V$LUN1_01
1	1	hsa-mir-130b	hsa-mir-224	V$GR_Q6
1	1	hsa-mir-130b	hsa-mir-224	V$NMYC_01
1	1	hsa-mir-130b	hsa-mir-224	V$CEBPB_02
1	1	hsa-mir-130b	hsa-mir-224	V$LUN1_01
1	1	hsa-mir-130b	hsa-mir-330	V$YY1_01
1	1	hsa-mir-130b	hsa-mir-328	V$HTF_01
1	1	hsa-mir-130b	hsa-mir-328	V$XBP1_01
1	1	hsa-mir-130b	hsa-mir-328	V$GCNF_01
1	1	hsa-mir-130b	hsa-mir-328	V$ER_Q6
1	1	hsa-mir-130b	hsa-mir-328	V$NKX25_01
1	1	hsa-mir-130b	hsa-mir-328	V$MEF2_03
1	1	hsa-mir-130b	hsa-mir-328	V$CEBPB_02
1	1	hsa-mir-130b	hsa-mir-33b	V$XBP1_01
1	1	hsa-mir-130b	hsa-mir-33b	V$FAC1_01
1	1	hsa-mir-130b	hsa-mir-33b	V$SRY_02
1	1	hsa-mir-130b	hsa-mir-33b	V$RSRFC4_01
1	1	hsa-mir-130b	hsa-mir-33b	V$SEF1_C
1	1	hsa-mir-130b	hsa-mir-34c	V$NKX22_01
1	1	hsa-mir-130b	hsa-mir-34b	V$NKX22_01
1	1	hsa-mir-130b	hsa-mir-31	V$NKX22_01
1	1	hsa-mir-130b	hsa-mir-31	V$FOXD3_01
1	1	hsa-mir-130b	hsa-mir-31	V$SOX9_B1
1	1	hsa-mir-130b	hsa-mir-31	V$SRY_02
1	1	hsa-mir-147	hsa-mir-151	V$FOXO1_02
1	1	hsa-mir-147	hsa-mir-183	V$TAL1ALPHAE47_01
1	1	hsa-mir-147	hsa-mir-184	V$S8_01
1	1	hsa-mir-147	hsa-mir-188	V$HNF3B_01
1	1	hsa-mir-147	hsa-mir-188	V$OCT_C
1	1	hsa-mir-147	hsa-mir-188	V$FREAC2_01
1	1	hsa-mir-147	hsa-mir-188	V$FOXO1_02
1	1	hsa-mir-147	hsa-mir-188	V$FOXO4_02
1	1	hsa-mir-147	hsa-mir-188	V$AML1_01
1	1	hsa-mir-147	hsa-mir-188	V$CHX10_01
1	1	hsa-mir-147	hsa-mir-188	V$FOXO3_01
1	1	hsa-mir-147	hsa-mir-188	V$MEIS1BHOXA9_02
1	1	hsa-mir-147	hsa-mir-188	V$S8_01
1	1	hsa-mir-147	hsa-mir-188	V$NKX25_02
1	1	hsa-mir-147	hsa-mir-188	V$POU3F2_01
1	1	hsa-mir-147	hsa-mir-188	V$HFH3_01
1	1	hsa-mir-147	hsa-mir-197	V$HNF3B_01
1	1	hsa-mir-147	hsa-mir-197	V$POU3F2_02
1	1	hsa-mir-147	hsa-mir-197	V$FOXO4_02
1	1	hsa-mir-147	hsa-mir-197	V$NKX22_01
1	1	hsa-mir-147	hsa-mir-197	V$FOXO3_01
1	1	hsa-mir-147	hsa-mir-197	V$MEIS1AHOXA9_01
1	1	hsa-mir-147	hsa-mir-197	V$MEIS1BHOXA9_02
1	1	hsa-mir-147	hsa-mir-211	V$AML1_01
1	1	hsa-mir-147	hsa-mir-211	V$ARP1_01
1	1	hsa-mir-147	hsa-mir-211	V$PAX5_02
1	1	hsa-mir-147	hsa-mir-211	V$LHX3_01
1	1	hsa-mir-147	hsa-mir-212	V$CEBP_C
1	1	hsa-mir-147	hsa-mir-212	V$PAX5_02
1	1	hsa-mir-147	hsa-mir-212	V$AHRARNT_01
1	1	hsa-mir-147	hsa-mir-212	V$STAT5B_01
1	1	hsa-mir-147	hsa-mir-299	V$IK2_01
1	1	hsa-mir-147	hsa-mir-299	V$AML1_01
1	1	hsa-mir-147	hsa-mir-299	V$ARP1_01
1	1	hsa-mir-147	hsa-mir-323	V$IK2_01
1	1	hsa-mir-147	hsa-mir-323	V$AML1_01
1	1	hsa-mir-147	hsa-mir-323	V$ARP1_01
1	1	hsa-mir-147	hsa-mir-323	V$TAL1BETAE47_01
1	1	hsa-mir-147	hsa-mir-323	V$STAT5B_01
1	1	hsa-mir-147	hsa-mir-325	V$AML1_01
1	1	hsa-mir-147	hsa-mir-325	V$NKX25_02
1	1	hsa-mir-147	hsa-mir-325	V$E47_02
1	1	hsa-mir-147	hsa-mir-325	V$STAT5B_01
1	1	hsa-mir-147	hsa-mir-326	V$POU3F2_02
1	1	hsa-mir-147	hsa-mir-326	V$EVI1_05
1	1	hsa-mir-147	hsa-mir-326	V$HFH3_01
1	1	hsa-mir-147	hsa-mir-346	V$FOXO3_01
1	1	hsa-mir-147	hsa-mir-346	V$FREAC3_01
1	1	hsa-mir-147	hsa-mir-346	V$MEIS1AHOXA9_01
1	1	hsa-mir-147	hsa-mir-346	V$MEIS1BHOXA9_02
1	1	hsa-mir-147	hsa-mir-346	V$OCT1_03
1	1	hsa-mir-147	hsa-mir-96	V$TAL1ALPHAE47_01
1	1	hsa-mir-147	hsa-mir-199b	V$AML1_01
1	1	hsa-mir-147	hsa-mir-199b	V$TAL1BETAE47_01
1	1	hsa-mir-147	hsa-mir-199b	V$OCT1_03
1	1	hsa-mir-147	hsa-mir-199b	V$AHRARNT_01
1	1	hsa-mir-147	hsa-mir-199b	V$E47_02
1	1	hsa-mir-147	hsa-mir-199b	V$CDPCR3_01
1	1	hsa-mir-147	hsa-mir-152	V$FREAC2_01
1	1	hsa-mir-147	hsa-mir-152	V$FOXO1_02
1	1	hsa-mir-147	hsa-mir-152	V$TAL1ALPHAE47_01
1	1	hsa-mir-147	hsa-mir-152	V$FOXO3_01
1	1	hsa-mir-147	hsa-mir-152	V$FREAC3_01
1	1	hsa-mir-147	hsa-mir-17	V$OCT_C
1	1	hsa-mir-147	hsa-mir-17	V$POU3F2_02
1	1	hsa-mir-147	hsa-mir-17	V$OCT1_07
1	1	hsa-mir-147	hsa-mir-17	V$FREAC2_01
1	1	hsa-mir-147	hsa-mir-17	V$AML1_01
1	1	hsa-mir-147	hsa-mir-17	V$FREAC3_01
1	1	hsa-mir-147	hsa-mir-17	V$PAX5_02
1	1	hsa-mir-147	hsa-mir-17	V$STAT5B_01
1	1	hsa-mir-147	hsa-mir-135b	V$OCT1_07
1	1	hsa-mir-147	hsa-mir-135b	V$AML1_01
1	1	hsa-mir-147	hsa-mir-135b	V$FREAC3_01
1	1	hsa-mir-147	hsa-mir-181c	V$FREAC2_01
1	1	hsa-mir-147	hsa-mir-181c	V$FOXO1_02
1	1	hsa-mir-147	hsa-mir-181c	V$FOXO3_01
1	1	hsa-mir-147	hsa-mir-181c	V$AHRARNT_01
1	1	hsa-mir-147	hsa-mir-198	V$SEF1_C
1	1	hsa-mir-147	hsa-mir-198	V$CEBP_C
1	1	hsa-mir-147	hsa-mir-198	V$NKX25_02
1	1	hsa-mir-147	hsa-mir-198	V$OCT1_03
1	1	hsa-mir-147	hsa-mir-154	V$HNF3B_01
1	1	hsa-mir-147	hsa-mir-154	V$FREAC2_01
1	1	hsa-mir-147	hsa-mir-154	V$AML1_01
1	1	hsa-mir-147	hsa-mir-154	V$NKX22_01
1	1	hsa-mir-147	hsa-mir-154	V$FOXO3_01
1	1	hsa-mir-147	hsa-mir-154	V$FREAC3_01
1	1	hsa-mir-147	hsa-mir-154	V$MEIS1AHOXA9_01
1	1	hsa-mir-147	hsa-mir-154	V$POU3F2_01
1	1	hsa-mir-147	hsa-mir-154	V$HFH3_01
1	1	hsa-mir-147	hsa-mir-154	V$STAT5B_01
1	1	hsa-mir-147	hsa-mir-224	V$FOXO4_02
1	1	hsa-mir-147	hsa-mir-224	V$ARP1_01
1	1	hsa-mir-147	hsa-mir-224	V$FOXO3_01
1	1	hsa-mir-147	hsa-mir-224	V$PAX5_02
1	1	hsa-mir-147	hsa-mir-224	V$STAT5B_01
1	1	hsa-mir-147	hsa-mir-330	V$AML1_01
1	1	hsa-mir-147	hsa-mir-330	V$CDPCR3_01
1	1	hsa-mir-147	hsa-mir-328	V$HNF3B_01
1	1	hsa-mir-147	hsa-mir-328	V$IK2_01
1	1	hsa-mir-147	hsa-mir-328	V$ARP1_01
1	1	hsa-mir-147	hsa-mir-328	V$TAL1ALPHAE47_01
1	1	hsa-mir-147	hsa-mir-328	V$FREAC3_01
1	1	hsa-mir-147	hsa-mir-328	V$TGIF_01
1	1	hsa-mir-147	hsa-mir-328	V$MEIS1AHOXA9_01
1	1	hsa-mir-147	hsa-mir-328	V$MEIS1BHOXA9_02
1	1	hsa-mir-147	hsa-mir-328	V$CDC5_01
1	1	hsa-mir-147	hsa-mir-328	V$POU3F2_01
1	1	hsa-mir-147	hsa-mir-328	V$E47_02
1	1	hsa-mir-147	hsa-mir-33b	V$SEF1_C
1	1	hsa-mir-147	hsa-mir-33b	V$CEBP_C
1	1	hsa-mir-147	hsa-mir-33b	V$TAL1ALPHAE47_01
1	1	hsa-mir-147	hsa-mir-33b	V$FREAC3_01
1	1	hsa-mir-147	hsa-mir-33b	V$HFH3_01
1	1	hsa-mir-147	hsa-mir-33b	V$E47_02
1	1	hsa-mir-147	hsa-mir-34c	V$FREAC2_01
1	1	hsa-mir-147	hsa-mir-34c	V$FOXO1_02
1	1	hsa-mir-147	hsa-mir-34c	V$CHX10_01
1	1	hsa-mir-147	hsa-mir-34c	V$NKX22_01
1	1	hsa-mir-147	hsa-mir-34c	V$FOXO3_01
1	1	hsa-mir-147	hsa-mir-34c	V$CDC5_01
1	1	hsa-mir-147	hsa-mir-34b	V$FREAC2_01
1	1	hsa-mir-147	hsa-mir-34b	V$FOXO1_02
1	1	hsa-mir-147	hsa-mir-34b	V$CHX10_01
1	1	hsa-mir-147	hsa-mir-34b	V$NKX22_01
1	1	hsa-mir-147	hsa-mir-34b	V$FOXO3_01
1	1	hsa-mir-147	hsa-mir-34b	V$CDC5_01
1	1	hsa-mir-147	hsa-mir-31	V$OCT_C
1	1	hsa-mir-147	hsa-mir-31	V$FREAC2_01
1	1	hsa-mir-147	hsa-mir-31	V$CHX10_01
1	1	hsa-mir-147	hsa-mir-31	V$NKX22_01
1	1	hsa-mir-147	hsa-mir-31	V$HFH3_01
1	1	hsa-mir-151	hsa-mir-183	V$SRF_Q6
1	1	hsa-mir-151	hsa-mir-188	V$FOXJ2_02
1	1	hsa-mir-151	hsa-mir-188	V$IK3_01
1	1	hsa-mir-151	hsa-mir-188	V$FOXO1_02
1	1	hsa-mir-151	hsa-mir-197	V$FOXJ2_02
1	1	hsa-mir-151	hsa-mir-299	V$CART1_01
1	1	hsa-mir-151	hsa-mir-323	V$CART1_01
1	1	hsa-mir-151	hsa-mir-325	V$RORA1_01
1	1	hsa-mir-151	hsa-mir-346	V$PPARG_02
1	1	hsa-mir-151	hsa-mir-96	V$SRF_Q6
1	1	hsa-mir-151	hsa-mir-152	V$FOXJ2_02
1	1	hsa-mir-151	hsa-mir-152	V$FOXO1_02
1	1	hsa-mir-151	hsa-mir-17	V$CART1_01
1	1	hsa-mir-151	hsa-mir-181c	V$FOXO1_02
1	1	hsa-mir-151	hsa-mir-198	V$SRF_Q6
1	1	hsa-mir-151	hsa-mir-182	V$SRF_Q6
1	1	hsa-mir-151	hsa-mir-328	V$RORA1_01
1	1	hsa-mir-151	hsa-mir-328	V$PPARG_02
1	1	hsa-mir-151	hsa-mir-33b	V$TBP_01
1	1	hsa-mir-151	hsa-mir-34c	V$FOXO1_02
1	1	hsa-mir-151	hsa-mir-34b	V$FOXO1_02
1	1	hsa-mir-183	hsa-mir-211	V$ER_Q6
1	1	hsa-mir-183	hsa-mir-211	V$RP58_01
1	1	hsa-mir-183	hsa-mir-326	V$CEBPA_01
1	1	hsa-mir-183	hsa-mir-96	V$SRF_Q6
1	1	hsa-mir-183	hsa-mir-96	V$CEBPA_01
1	1	hsa-mir-183	hsa-mir-96	V$ER_Q6
1	1	hsa-mir-183	hsa-mir-96	V$OCT1_01
1	1	hsa-mir-183	hsa-mir-96	V$TAL1ALPHAE47_01
1	1	hsa-mir-183	hsa-mir-96	V$TAL1BETAITF2_01
1	1	hsa-mir-183	hsa-mir-96	V$HAND1E47_01
1	1	hsa-mir-183	hsa-mir-96	V$RP58_01
1	1	hsa-mir-183	hsa-mir-199b	V$TAL1BETAITF2_01
1	1	hsa-mir-183	hsa-mir-199b	V$HAND1E47_01
1	1	hsa-mir-183	hsa-mir-199b	V$RP58_01
1	1	hsa-mir-183	hsa-mir-199b	V$ROAZ_01
1	1	hsa-mir-183	hsa-mir-152	V$TAL1ALPHAE47_01
1	1	hsa-mir-183	hsa-mir-152	V$TAL1BETAITF2_01
1	1	hsa-mir-183	hsa-mir-152	V$RP58_01
1	1	hsa-mir-183	hsa-mir-135b	V$RP58_01
1	1	hsa-mir-183	hsa-mir-181c	V$HAND1E47_01
1	1	hsa-mir-183	hsa-mir-198	V$SRF_Q6
1	1	hsa-mir-183	hsa-mir-182	V$SRF_Q6
1	1	hsa-mir-183	hsa-mir-224	V$PBX1_01
1	1	hsa-mir-183	hsa-mir-328	V$ER_Q6
1	1	hsa-mir-183	hsa-mir-328	V$TAL1ALPHAE47_01
1	1	hsa-mir-183	hsa-mir-328	V$HAND1E47_01
1	1	hsa-mir-183	hsa-mir-33b	V$OCT1_01
1	1	hsa-mir-183	hsa-mir-33b	V$TAL1ALPHAE47_01
1	1	hsa-mir-183	hsa-mir-33b	V$TAL1BETAITF2_01
1	1	hsa-mir-183	hsa-mir-33b	V$HAND1E47_01
1	1	hsa-mir-184	hsa-mir-188	V$S8_01
1	1	hsa-mir-184	hsa-mir-212	V$NFE2_01
1	1	hsa-mir-184	hsa-mir-212	V$AP1_01
1	1	hsa-mir-184	hsa-mir-199b	V$LMO2COM_01
1	1	hsa-mir-184	hsa-mir-199b	V$NRSF_01
1	1	hsa-mir-184	hsa-mir-199b	V$BRACH_01
1	1	hsa-mir-184	hsa-mir-199b	V$HMX1_01
1	1	hsa-mir-184	hsa-mir-152	V$FREAC4_01
1	1	hsa-mir-184	hsa-mir-152	V$BRACH_01
1	1	hsa-mir-184	hsa-mir-17	V$HMX1_01
1	1	hsa-mir-184	hsa-mir-135b	V$NFE2_01
1	1	hsa-mir-184	hsa-mir-135b	V$AP1_01
1	1	hsa-mir-184	hsa-mir-135b	V$FREAC4_01
1	1	hsa-mir-184	hsa-mir-181c	V$YY1_02
1	1	hsa-mir-184	hsa-mir-198	V$E47_01
1	1	hsa-mir-184	hsa-mir-154	V$FREAC4_01
1	1	hsa-mir-184	hsa-mir-224	V$EVI1_02
1	1	hsa-mir-184	hsa-mir-224	V$MEIS1_01
1	1	hsa-mir-184	hsa-mir-224	V$BRACH_01
1	1	hsa-mir-184	hsa-mir-330	V$YY1_01
1	1	hsa-mir-184	hsa-mir-330	V$OCT1_06
1	1	hsa-mir-184	hsa-mir-328	V$NFE2_01
1	1	hsa-mir-184	hsa-mir-328	V$AP1_01
1	1	hsa-mir-184	hsa-mir-328	V$E47_01
1	1	hsa-mir-184	hsa-mir-328	V$LMO2COM_01
1	1	hsa-mir-184	hsa-mir-328	V$NRSF_01
1	1	hsa-mir-184	hsa-mir-31	V$FREAC4_01
1	1	hsa-mir-188	hsa-mir-197	V$FOXJ2_02
1	1	hsa-mir-188	hsa-mir-197	V$FOXO3_01
1	1	hsa-mir-188	hsa-mir-197	V$FOXO4_02
1	1	hsa-mir-188	hsa-mir-197	V$HNF3B_01
1	1	hsa-mir-188	hsa-mir-197	V$FOXD3_01
1	1	hsa-mir-188	hsa-mir-197	V$MEIS1BHOXA9_02
1	1	hsa-mir-188	hsa-mir-211	V$AML1_01
1	1	hsa-mir-188	hsa-mir-212	V$STAT5A_02
1	1	hsa-mir-188	hsa-mir-299	V$EGR2_01
1	1	hsa-mir-188	hsa-mir-299	V$AML1_01
1	1	hsa-mir-188	hsa-mir-323	V$STAT5A_02
1	1	hsa-mir-188	hsa-mir-323	V$STAT_01
1	1	hsa-mir-188	hsa-mir-323	V$PAX2_02
1	1	hsa-mir-188	hsa-mir-323	V$EGR2_01
1	1	hsa-mir-188	hsa-mir-323	V$AML1_01
1	1	hsa-mir-188	hsa-mir-325	V$NKX25_02
1	1	hsa-mir-188	hsa-mir-325	V$AML1_01
1	1	hsa-mir-188	hsa-mir-326	V$HFH3_01
1	1	hsa-mir-188	hsa-mir-326	V$FOXD3_01
1	1	hsa-mir-188	hsa-mir-346	V$GATA1_05
1	1	hsa-mir-188	hsa-mir-346	V$FOXO3_01
1	1	hsa-mir-188	hsa-mir-346	V$MEIS1BHOXA9_02
1	1	hsa-mir-188	hsa-mir-199b	V$AML1_01
1	1	hsa-mir-188	hsa-mir-152	V$FOXJ2_02
1	1	hsa-mir-188	hsa-mir-152	V$FOXO1_02
1	1	hsa-mir-188	hsa-mir-152	V$FOXO3_01
1	1	hsa-mir-188	hsa-mir-152	V$FREAC2_01
1	1	hsa-mir-188	hsa-mir-17	V$STAT5A_02
1	1	hsa-mir-188	hsa-mir-17	V$EGR2_01
1	1	hsa-mir-188	hsa-mir-17	V$AML1_01
1	1	hsa-mir-188	hsa-mir-17	V$OCT_C
1	1	hsa-mir-188	hsa-mir-17	V$FREAC2_01
1	1	hsa-mir-188	hsa-mir-17	V$EVI1_06
1	1	hsa-mir-188	hsa-mir-135b	V$STAT_01
1	1	hsa-mir-188	hsa-mir-135b	V$AML1_01
1	1	hsa-mir-188	hsa-mir-181c	V$FOXO1_02
1	1	hsa-mir-188	hsa-mir-181c	V$FOXO3_01
1	1	hsa-mir-188	hsa-mir-181c	V$FREAC2_01
1	1	hsa-mir-188	hsa-mir-198	V$NKX25_02
1	1	hsa-mir-188	hsa-mir-198	V$HLF_01
1	1	hsa-mir-188	hsa-mir-154	V$STAT5A_02
1	1	hsa-mir-188	hsa-mir-154	V$AML1_01
1	1	hsa-mir-188	hsa-mir-154	V$POU3F2_01
1	1	hsa-mir-188	hsa-mir-154	V$FOXO3_01
1	1	hsa-mir-188	hsa-mir-154	V$FREAC2_01
1	1	hsa-mir-188	hsa-mir-154	V$HFH3_01
1	1	hsa-mir-188	hsa-mir-154	V$HNF3B_01
1	1	hsa-mir-188	hsa-mir-224	V$FOXO3_01
1	1	hsa-mir-188	hsa-mir-224	V$FOXO4_02
1	1	hsa-mir-188	hsa-mir-330	V$AML1_01
1	1	hsa-mir-188	hsa-mir-328	V$PAX2_02
1	1	hsa-mir-188	hsa-mir-328	V$POU3F2_01
1	1	hsa-mir-188	hsa-mir-328	V$HLF_01
1	1	hsa-mir-188	hsa-mir-328	V$HNF3B_01
1	1	hsa-mir-188	hsa-mir-328	V$MEIS1BHOXA9_02
1	1	hsa-mir-188	hsa-mir-33b	V$HFH3_01
1	1	hsa-mir-188	hsa-mir-34c	V$EVI1_03
1	1	hsa-mir-188	hsa-mir-34c	V$FOXO1_02
1	1	hsa-mir-188	hsa-mir-34c	V$FOXO3_01
1	1	hsa-mir-188	hsa-mir-34c	V$FREAC2_01
1	1	hsa-mir-188	hsa-mir-34c	V$CHX10_01
1	1	hsa-mir-188	hsa-mir-34b	V$EVI1_03
1	1	hsa-mir-188	hsa-mir-34b	V$FOXO1_02
1	1	hsa-mir-188	hsa-mir-34b	V$FOXO3_01
1	1	hsa-mir-188	hsa-mir-34b	V$FREAC2_01
1	1	hsa-mir-188	hsa-mir-34b	V$CHX10_01
1	1	hsa-mir-188	hsa-mir-31	V$PAX2_02
1	1	hsa-mir-188	hsa-mir-31	V$OCT_C
1	1	hsa-mir-188	hsa-mir-31	V$FREAC2_01
1	1	hsa-mir-188	hsa-mir-31	V$HFH3_01
1	1	hsa-mir-188	hsa-mir-31	V$FOXD3_01
1	1	hsa-mir-188	hsa-mir-31	V$CHX10_01
1	1	hsa-mir-197	hsa-mir-299	V$E4BP4_01
1	1	hsa-mir-197	hsa-mir-323	V$CDP_01
1	1	hsa-mir-197	hsa-mir-323	V$CP2_01
1	1	hsa-mir-197	hsa-mir-323	V$BRN2_01
1	1	hsa-mir-197	hsa-mir-323	V$E4BP4_01
1	1	hsa-mir-197	hsa-mir-326	V$FOXD3_01
1	1	hsa-mir-197	hsa-mir-326	V$HFH1_01
1	1	hsa-mir-197	hsa-mir-326	V$POU6F1_01
1	1	hsa-mir-197	hsa-mir-326	V$POU3F2_02
1	1	hsa-mir-197	hsa-mir-326	V$FREAC7_01
1	1	hsa-mir-197	hsa-mir-346	V$MEIS1AHOXA9_01
1	1	hsa-mir-197	hsa-mir-346	V$MEIS1BHOXA9_02
1	1	hsa-mir-197	hsa-mir-346	V$FOXO3_01
1	1	hsa-mir-197	hsa-mir-152	V$FOXO4_01
1	1	hsa-mir-197	hsa-mir-152	V$FOXJ2_02
1	1	hsa-mir-197	hsa-mir-152	V$FOXO3_01
1	1	hsa-mir-197	hsa-mir-17	V$POU3F2_02
1	1	hsa-mir-197	hsa-mir-17	V$FREAC7_01
1	1	hsa-mir-197	hsa-mir-17	V$GATA1_03
1	1	hsa-mir-197	hsa-mir-135b	V$FOXO4_01
1	1	hsa-mir-197	hsa-mir-135b	V$EVI1_04
1	1	hsa-mir-197	hsa-mir-135b	V$BRN2_01
1	1	hsa-mir-197	hsa-mir-181c	V$FOXO4_01
1	1	hsa-mir-197	hsa-mir-181c	V$CDP_01
1	1	hsa-mir-197	hsa-mir-181c	V$FREAC7_01
1	1	hsa-mir-197	hsa-mir-181c	V$CP2_01
1	1	hsa-mir-197	hsa-mir-181c	V$FOXO3_01
1	1	hsa-mir-197	hsa-mir-154	V$MEIS1AHOXA9_01
1	1	hsa-mir-197	hsa-mir-154	V$NKX22_01
1	1	hsa-mir-197	hsa-mir-154	V$HNF3B_01
1	1	hsa-mir-197	hsa-mir-154	V$FOXJ2_01
1	1	hsa-mir-197	hsa-mir-154	V$CDP_01
1	1	hsa-mir-197	hsa-mir-154	V$FOXO3_01
1	1	hsa-mir-197	hsa-mir-224	V$FOXO3_01
1	1	hsa-mir-197	hsa-mir-224	V$FOXO4_02
1	1	hsa-mir-197	hsa-mir-224	V$EVI1_01
1	1	hsa-mir-197	hsa-mir-330	V$MYOD_Q6
1	1	hsa-mir-197	hsa-mir-330	V$ISRE_01
1	1	hsa-mir-197	hsa-mir-328	V$MEIS1AHOXA9_01
1	1	hsa-mir-197	hsa-mir-328	V$MEIS1BHOXA9_02
1	1	hsa-mir-197	hsa-mir-328	V$HNF3B_01
1	1	hsa-mir-197	hsa-mir-328	V$CP2_01
1	1	hsa-mir-197	hsa-mir-328	V$GATA1_03
1	1	hsa-mir-197	hsa-mir-33b	V$HFH1_01
1	1	hsa-mir-197	hsa-mir-33b	V$AREB6_01
1	1	hsa-mir-197	hsa-mir-33b	V$POU6F1_01
1	1	hsa-mir-197	hsa-mir-33b	V$FOXJ2_01
1	1	hsa-mir-197	hsa-mir-33b	V$SRY_02
1	1	hsa-mir-197	hsa-mir-34c	V$AREB6_01
1	1	hsa-mir-197	hsa-mir-34c	V$NKX22_01
1	1	hsa-mir-197	hsa-mir-34c	V$FOXO3_01
1	1	hsa-mir-197	hsa-mir-34b	V$AREB6_01
1	1	hsa-mir-197	hsa-mir-34b	V$NKX22_01
1	1	hsa-mir-197	hsa-mir-34b	V$FOXO3_01
1	1	hsa-mir-197	hsa-mir-31	V$FOXD3_01
1	1	hsa-mir-197	hsa-mir-31	V$HFH1_01
1	1	hsa-mir-197	hsa-mir-31	V$FOXO4_01
1	1	hsa-mir-197	hsa-mir-31	V$FOXO1_01
1	1	hsa-mir-197	hsa-mir-31	V$NKX22_01
1	1	hsa-mir-197	hsa-mir-31	V$SRY_02
1	1	hsa-mir-197	hsa-mir-31	V$ISRE_01
1	1	hsa-mir-211	hsa-mir-212	V$SREBP1_01
1	1	hsa-mir-211	hsa-mir-212	V$STAT3_02
1	1	hsa-mir-211	hsa-mir-212	V$PAX5_02
1	1	hsa-mir-211	hsa-mir-299	V$ARP1_01
1	1	hsa-mir-211	hsa-mir-299	V$AML1_01
1	1	hsa-mir-211	hsa-mir-323	V$STAT5A_01
1	1	hsa-mir-211	hsa-mir-323	V$ARP1_01
1	1	hsa-mir-211	hsa-mir-323	V$MSX1_01
1	1	hsa-mir-211	hsa-mir-323	V$AML1_01
1	1	hsa-mir-211	hsa-mir-325	V$AML1_01
1	1	hsa-mir-211	hsa-mir-346	V$STAT5A_01
1	1	hsa-mir-211	hsa-mir-96	V$RP58_01
1	1	hsa-mir-211	hsa-mir-96	V$ER_Q6
1	1	hsa-mir-211	hsa-mir-199b	V$RP58_01
1	1	hsa-mir-211	hsa-mir-199b	V$STAT5A_01
1	1	hsa-mir-211	hsa-mir-199b	V$AML1_01
1	1	hsa-mir-211	hsa-mir-152	V$RP58_01
1	1	hsa-mir-211	hsa-mir-17	V$STAT5A_01
1	1	hsa-mir-211	hsa-mir-17	V$PAX5_02
1	1	hsa-mir-211	hsa-mir-17	V$AML1_01
1	1	hsa-mir-211	hsa-mir-135b	V$RP58_01
1	1	hsa-mir-211	hsa-mir-135b	V$PPARA_01
1	1	hsa-mir-211	hsa-mir-135b	V$AML1_01
1	1	hsa-mir-211	hsa-mir-154	V$STAT5A_01
1	1	hsa-mir-211	hsa-mir-154	V$MSX1_01
1	1	hsa-mir-211	hsa-mir-154	V$AML1_01
1	1	hsa-mir-211	hsa-mir-224	V$STAT5A_01
1	1	hsa-mir-211	hsa-mir-224	V$ARP1_01
1	1	hsa-mir-211	hsa-mir-224	V$PAX5_02
1	1	hsa-mir-211	hsa-mir-330	V$AML1_01
1	1	hsa-mir-211	hsa-mir-328	V$PPARA_01
1	1	hsa-mir-211	hsa-mir-328	V$ARP1_01
1	1	hsa-mir-211	hsa-mir-328	V$ER_Q6
1	1	hsa-mir-211	hsa-mir-33b	V$MSX1_01
1	1	hsa-mir-212	hsa-mir-299	V$PAX3_01
1	1	hsa-mir-212	hsa-mir-299	V$HTF_01
1	1	hsa-mir-212	hsa-mir-323	V$STAT5B_01
1	1	hsa-mir-212	hsa-mir-323	V$STAT5A_02
1	1	hsa-mir-212	hsa-mir-323	V$NF1_Q6
1	1	hsa-mir-212	hsa-mir-323	V$STAT3_01
1	1	hsa-mir-212	hsa-mir-323	V$PAX3_01
1	1	hsa-mir-212	hsa-mir-323	V$HTF_01
1	1	hsa-mir-212	hsa-mir-325	V$STAT5B_01
1	1	hsa-mir-212	hsa-mir-325	V$SOX5_01
1	1	hsa-mir-212	hsa-mir-346	V$COUP_01
1	1	hsa-mir-212	hsa-mir-346	V$SREBP1_02
1	1	hsa-mir-212	hsa-mir-199b	V$AHRARNT_01
1	1	hsa-mir-212	hsa-mir-199b	V$COUP_01
1	1	hsa-mir-212	hsa-mir-199b	V$STAT3_01
1	1	hsa-mir-212	hsa-mir-199b	V$RFX1_02
1	1	hsa-mir-212	hsa-mir-152	V$NF1_Q6
1	1	hsa-mir-212	hsa-mir-17	V$STAT5B_01
1	1	hsa-mir-212	hsa-mir-17	V$P53_02
1	1	hsa-mir-212	hsa-mir-17	V$STAT5A_02
1	1	hsa-mir-212	hsa-mir-17	V$CREL_01
1	1	hsa-mir-212	hsa-mir-17	V$AHRARNT_02
1	1	hsa-mir-212	hsa-mir-17	V$PAX5_02
1	1	hsa-mir-212	hsa-mir-17	V$PAX3_01
1	1	hsa-mir-212	hsa-mir-135b	V$P53_02
1	1	hsa-mir-212	hsa-mir-135b	V$NF1_Q6
1	1	hsa-mir-212	hsa-mir-135b	V$AHRARNT_02
1	1	hsa-mir-212	hsa-mir-135b	V$AP1_01
1	1	hsa-mir-212	hsa-mir-135b	V$NFE2_01
1	1	hsa-mir-212	hsa-mir-181c	V$AHRARNT_01
1	1	hsa-mir-212	hsa-mir-198	V$CEBP_C
1	1	hsa-mir-212	hsa-mir-198	V$LUN1_01
1	1	hsa-mir-212	hsa-mir-198	V$STAT3_01
1	1	hsa-mir-212	hsa-mir-154	V$STAT5B_01
1	1	hsa-mir-212	hsa-mir-154	V$HOXA3_01
1	1	hsa-mir-212	hsa-mir-154	V$AP1FJ_Q2
1	1	hsa-mir-212	hsa-mir-154	V$STAT5A_02
1	1	hsa-mir-212	hsa-mir-154	V$LUN1_01
1	1	hsa-mir-212	hsa-mir-154	V$CREL_01
1	1	hsa-mir-212	hsa-mir-154	V$STAT3_01
1	1	hsa-mir-212	hsa-mir-154	V$AHRARNT_02
1	1	hsa-mir-212	hsa-mir-154	V$PAX3_01
1	1	hsa-mir-212	hsa-mir-224	V$STAT5B_01
1	1	hsa-mir-212	hsa-mir-224	V$AP1FJ_Q2
1	1	hsa-mir-212	hsa-mir-224	V$LUN1_01
1	1	hsa-mir-212	hsa-mir-224	V$PAX5_02
1	1	hsa-mir-212	hsa-mir-215	V$CREL_01
1	1	hsa-mir-212	hsa-mir-330	V$NF1_Q6
1	1	hsa-mir-212	hsa-mir-330	V$RFX1_02
1	1	hsa-mir-212	hsa-mir-328	V$HOXA3_01
1	1	hsa-mir-212	hsa-mir-328	V$STAT3_01
1	1	hsa-mir-212	hsa-mir-328	V$AP1_01
1	1	hsa-mir-212	hsa-mir-328	V$NFE2_01
1	1	hsa-mir-212	hsa-mir-328	V$CHOP_01
1	1	hsa-mir-212	hsa-mir-328	V$HTF_01
1	1	hsa-mir-212	hsa-mir-33b	V$CEBP_C
1	1	hsa-mir-212	hsa-mir-33b	V$ELK1_02
1	1	hsa-mir-212	hsa-mir-33b	V$CETS1P54_01
1	1	hsa-mir-212	hsa-mir-33b	V$CHOP_01
1	1	hsa-mir-212	hsa-mir-33b	V$SREBP1_02
1	1	hsa-mir-299	hsa-mir-323	V$CREBP1_01
1	1	hsa-mir-299	hsa-mir-323	V$FAC1_01
1	1	hsa-mir-299	hsa-mir-323	V$AP1_Q2
1	1	hsa-mir-299	hsa-mir-323	V$P300_01
1	1	hsa-mir-299	hsa-mir-323	V$CREBP1_Q2
1	1	hsa-mir-299	hsa-mir-323	V$AHR_01
1	1	hsa-mir-299	hsa-mir-323	V$CREB_01
1	1	hsa-mir-299	hsa-mir-323	V$HNF4_01
1	1	hsa-mir-299	hsa-mir-323	V$HTF_01
1	1	hsa-mir-299	hsa-mir-323	V$EGR2_01
1	1	hsa-mir-299	hsa-mir-323	V$EGR3_01
1	1	hsa-mir-299	hsa-mir-323	V$RORA2_01
1	1	hsa-mir-299	hsa-mir-323	V$E4BP4_01
1	1	hsa-mir-299	hsa-mir-323	V$CART1_01
1	1	hsa-mir-299	hsa-mir-323	V$CDPCR1_01
1	1	hsa-mir-299	hsa-mir-323	V$ARP1_01
1	1	hsa-mir-299	hsa-mir-323	V$GR_Q6
1	1	hsa-mir-299	hsa-mir-323	V$AML1_01
1	1	hsa-mir-299	hsa-mir-323	V$GATA1_02
1	1	hsa-mir-299	hsa-mir-323	V$PAX3_01
1	1	hsa-mir-299	hsa-mir-323	V$ATF_01
1	1	hsa-mir-299	hsa-mir-323	V$CDPCR3HD_01
1	1	hsa-mir-299	hsa-mir-323	V$IK2_01
1	1	hsa-mir-299	hsa-mir-323	V$IK1_01
1	1	hsa-mir-299	hsa-mir-323	V$SRF_C
1	1	hsa-mir-299	hsa-mir-325	V$AML1_01
1	1	hsa-mir-299	hsa-mir-199b	V$FAC1_01
1	1	hsa-mir-299	hsa-mir-199b	V$AML1_01
1	1	hsa-mir-299	hsa-mir-17	V$FAC1_01
1	1	hsa-mir-299	hsa-mir-17	V$AHR_01
1	1	hsa-mir-299	hsa-mir-17	V$EGR2_01
1	1	hsa-mir-299	hsa-mir-17	V$EGR3_01
1	1	hsa-mir-299	hsa-mir-17	V$CART1_01
1	1	hsa-mir-299	hsa-mir-17	V$AML1_01
1	1	hsa-mir-299	hsa-mir-17	V$PAX3_01
1	1	hsa-mir-299	hsa-mir-135b	V$FAC1_01
1	1	hsa-mir-299	hsa-mir-135b	V$AML1_01
1	1	hsa-mir-299	hsa-mir-198	V$RORA2_01
1	1	hsa-mir-299	hsa-mir-154	V$CREBP1_01
1	1	hsa-mir-299	hsa-mir-154	V$AP1_Q2
1	1	hsa-mir-299	hsa-mir-154	V$P300_01
1	1	hsa-mir-299	hsa-mir-154	V$GR_Q6
1	1	hsa-mir-299	hsa-mir-154	V$AML1_01
1	1	hsa-mir-299	hsa-mir-154	V$PAX3_01
1	1	hsa-mir-299	hsa-mir-224	V$HNF4_01
1	1	hsa-mir-299	hsa-mir-224	V$ARP1_01
1	1	hsa-mir-299	hsa-mir-224	V$GR_Q6
1	1	hsa-mir-299	hsa-mir-330	V$AML1_01
1	1	hsa-mir-299	hsa-mir-328	V$CREBP1_Q2
1	1	hsa-mir-299	hsa-mir-328	V$HTF_01
1	1	hsa-mir-299	hsa-mir-328	V$ARP1_01
1	1	hsa-mir-299	hsa-mir-328	V$ATF_01
1	1	hsa-mir-299	hsa-mir-328	V$CDPCR3HD_01
1	1	hsa-mir-299	hsa-mir-328	V$IK2_01
1	1	hsa-mir-299	hsa-mir-328	V$IK1_01
1	1	hsa-mir-299	hsa-mir-33b	V$FAC1_01
1	1	hsa-mir-299	hsa-mir-33b	V$EGR3_01
1	1	hsa-mir-299	hsa-mir-33b	V$IK1_01
1	1	hsa-mir-299	hsa-mir-34c	V$CREBP1_Q2
1	1	hsa-mir-299	hsa-mir-34c	V$ATF_01
1	1	hsa-mir-299	hsa-mir-31	V$RORA2_01
1	1	hsa-mir-323	hsa-mir-325	V$AML1_01
1	1	hsa-mir-323	hsa-mir-325	V$STAT5B_01
1	1	hsa-mir-323	hsa-mir-325	V$NFKAPPAB_01
1	1	hsa-mir-323	hsa-mir-346	V$STAT5A_01
1	1	hsa-mir-323	hsa-mir-199b	V$FAC1_01
1	1	hsa-mir-323	hsa-mir-199b	V$AML1_01
1	1	hsa-mir-323	hsa-mir-199b	V$STAT1_01
1	1	hsa-mir-323	hsa-mir-199b	V$STAT3_01
1	1	hsa-mir-323	hsa-mir-199b	V$STAT5A_01
1	1	hsa-mir-323	hsa-mir-199b	V$TAL1BETAE47_01
1	1	hsa-mir-323	hsa-mir-152	V$HSF1_01
1	1	hsa-mir-323	hsa-mir-152	V$NF1_Q6
1	1	hsa-mir-323	hsa-mir-152	V$USF_01
1	1	hsa-mir-323	hsa-mir-17	V$FAC1_01
1	1	hsa-mir-323	hsa-mir-17	V$AHR_01
1	1	hsa-mir-323	hsa-mir-17	V$EGR2_01
1	1	hsa-mir-323	hsa-mir-17	V$EGR3_01
1	1	hsa-mir-323	hsa-mir-17	V$CART1_01
1	1	hsa-mir-323	hsa-mir-17	V$AML1_01
1	1	hsa-mir-323	hsa-mir-17	V$PAX3_01
1	1	hsa-mir-323	hsa-mir-17	V$STAT5A_02
1	1	hsa-mir-323	hsa-mir-17	V$STAT5B_01
1	1	hsa-mir-323	hsa-mir-17	V$STAT5A_01
1	1	hsa-mir-323	hsa-mir-17	V$HSF1_01
1	1	hsa-mir-323	hsa-mir-17	V$MYCMAX_01
1	1	hsa-mir-323	hsa-mir-135b	V$FAC1_01
1	1	hsa-mir-323	hsa-mir-135b	V$AML1_01
1	1	hsa-mir-323	hsa-mir-135b	V$STAT_01
1	1	hsa-mir-323	hsa-mir-135b	V$BRN2_01
1	1	hsa-mir-323	hsa-mir-135b	V$NF1_Q6
1	1	hsa-mir-323	hsa-mir-181c	V$CDP_01
1	1	hsa-mir-323	hsa-mir-181c	V$CP2_01
1	1	hsa-mir-323	hsa-mir-181c	V$HSF1_01
1	1	hsa-mir-323	hsa-mir-198	V$RORA2_01
1	1	hsa-mir-323	hsa-mir-198	V$STAT1_01
1	1	hsa-mir-323	hsa-mir-198	V$STAT3_01
1	1	hsa-mir-323	hsa-mir-154	V$CREBP1_01
1	1	hsa-mir-323	hsa-mir-154	V$AP1_Q2
1	1	hsa-mir-323	hsa-mir-154	V$P300_01
1	1	hsa-mir-323	hsa-mir-154	V$GR_Q6
1	1	hsa-mir-323	hsa-mir-154	V$AML1_01
1	1	hsa-mir-323	hsa-mir-154	V$PAX3_01
1	1	hsa-mir-323	hsa-mir-154	V$MSX1_01
1	1	hsa-mir-323	hsa-mir-154	V$STAT5A_02
1	1	hsa-mir-323	hsa-mir-154	V$CDP_01
1	1	hsa-mir-323	hsa-mir-154	V$SRF_01
1	1	hsa-mir-323	hsa-mir-154	V$STAT1_01
1	1	hsa-mir-323	hsa-mir-154	V$STAT3_01
1	1	hsa-mir-323	hsa-mir-154	V$STAT5B_01
1	1	hsa-mir-323	hsa-mir-154	V$STAT5A_01
1	1	hsa-mir-323	hsa-mir-154	V$MYCMAX_01
1	1	hsa-mir-323	hsa-mir-224	V$HNF4_01
1	1	hsa-mir-323	hsa-mir-224	V$ARP1_01
1	1	hsa-mir-323	hsa-mir-224	V$GR_Q6
1	1	hsa-mir-323	hsa-mir-224	V$STAT5B_01
1	1	hsa-mir-323	hsa-mir-224	V$STAT5A_01
1	1	hsa-mir-323	hsa-mir-224	V$MRF2_01
1	1	hsa-mir-323	hsa-mir-330	V$AML1_01
1	1	hsa-mir-323	hsa-mir-330	V$SRF_01
1	1	hsa-mir-323	hsa-mir-330	V$NF1_Q6
1	1	hsa-mir-323	hsa-mir-330	V$USF_01
1	1	hsa-mir-323	hsa-mir-328	V$CREBP1_Q2
1	1	hsa-mir-323	hsa-mir-328	V$HTF_01
1	1	hsa-mir-323	hsa-mir-328	V$ARP1_01
1	1	hsa-mir-323	hsa-mir-328	V$ATF_01
1	1	hsa-mir-323	hsa-mir-328	V$CDPCR3HD_01
1	1	hsa-mir-323	hsa-mir-328	V$IK2_01
1	1	hsa-mir-323	hsa-mir-328	V$IK1_01
1	1	hsa-mir-323	hsa-mir-328	V$LMO2COM_02
1	1	hsa-mir-323	hsa-mir-328	V$CP2_01
1	1	hsa-mir-323	hsa-mir-328	V$STAT1_01
1	1	hsa-mir-323	hsa-mir-328	V$STAT3_01
1	1	hsa-mir-323	hsa-mir-328	V$HSF1_01
1	1	hsa-mir-323	hsa-mir-328	V$XBP1_01
1	1	hsa-mir-323	hsa-mir-328	V$PAX2_02
1	1	hsa-mir-323	hsa-mir-33b	V$FAC1_01
1	1	hsa-mir-323	hsa-mir-33b	V$EGR3_01
1	1	hsa-mir-323	hsa-mir-33b	V$IK1_01
1	1	hsa-mir-323	hsa-mir-33b	V$MSX1_01
1	1	hsa-mir-323	hsa-mir-33b	V$XBP1_01
1	1	hsa-mir-323	hsa-mir-34c	V$CREBP1_Q2
1	1	hsa-mir-323	hsa-mir-34c	V$ATF_01
1	1	hsa-mir-323	hsa-mir-31	V$RORA2_01
1	1	hsa-mir-323	hsa-mir-31	V$PAX2_02
1	1	hsa-mir-325	hsa-mir-326	V$NKX25_01
1	1	hsa-mir-325	hsa-mir-199b	V$AML1_01
1	1	hsa-mir-325	hsa-mir-199b	V$E47_02
1	1	hsa-mir-325	hsa-mir-152	V$NKX25_01
1	1	hsa-mir-325	hsa-mir-17	V$STAT5B_01
1	1	hsa-mir-325	hsa-mir-17	V$MEF2_04
1	1	hsa-mir-325	hsa-mir-17	V$AML1_01
1	1	hsa-mir-325	hsa-mir-135b	V$AML1_01
1	1	hsa-mir-325	hsa-mir-198	V$NKX25_02
1	1	hsa-mir-325	hsa-mir-154	V$NKX25_01
1	1	hsa-mir-325	hsa-mir-154	V$STAT5B_01
1	1	hsa-mir-325	hsa-mir-154	V$AML1_01
1	1	hsa-mir-325	hsa-mir-224	V$STAT5B_01
1	1	hsa-mir-325	hsa-mir-330	V$AML1_01
1	1	hsa-mir-325	hsa-mir-328	V$NKX25_01
1	1	hsa-mir-325	hsa-mir-328	V$RORA1_01
1	1	hsa-mir-325	hsa-mir-328	V$E47_02
1	1	hsa-mir-325	hsa-mir-33b	V$E47_02
1	1	hsa-mir-325	hsa-mir-34c	V$HNF1_01
1	1	hsa-mir-326	hsa-mir-96	V$CEBPA_01
1	1	hsa-mir-326	hsa-mir-152	V$NKX25_01
1	1	hsa-mir-326	hsa-mir-17	V$FREAC7_01
1	1	hsa-mir-326	hsa-mir-17	V$POU3F2_02
1	1	hsa-mir-326	hsa-mir-181c	V$FREAC7_01
1	1	hsa-mir-326	hsa-mir-154	V$HFH3_01
1	1	hsa-mir-326	hsa-mir-154	V$NKX25_01
1	1	hsa-mir-326	hsa-mir-328	V$CEBP_Q2
1	1	hsa-mir-326	hsa-mir-328	V$NKX25_01
1	1	hsa-mir-326	hsa-mir-33b	V$HFH1_01
1	1	hsa-mir-326	hsa-mir-33b	V$HFH3_01
1	1	hsa-mir-326	hsa-mir-33b	V$POU6F1_01
1	1	hsa-mir-326	hsa-mir-31	V$FOXD3_01
1	1	hsa-mir-326	hsa-mir-31	V$HFH1_01
1	1	hsa-mir-326	hsa-mir-31	V$HFH3_01
1	1	hsa-mir-346	hsa-mir-199b	V$STAT5A_01
1	1	hsa-mir-346	hsa-mir-199b	V$OCT1_03
1	1	hsa-mir-346	hsa-mir-199b	V$COUP_01
1	1	hsa-mir-346	hsa-mir-152	V$FREAC3_01
1	1	hsa-mir-346	hsa-mir-152	V$FOXO3_01
1	1	hsa-mir-346	hsa-mir-17	V$FREAC3_01
1	1	hsa-mir-346	hsa-mir-17	V$STAT5A_01
1	1	hsa-mir-346	hsa-mir-17	V$MYOGNF1_01
1	1	hsa-mir-346	hsa-mir-135b	V$FREAC3_01
1	1	hsa-mir-346	hsa-mir-181c	V$FOXO3_01
1	1	hsa-mir-346	hsa-mir-198	V$OCT1_03
1	1	hsa-mir-346	hsa-mir-154	V$FREAC3_01
1	1	hsa-mir-346	hsa-mir-154	V$FOXO3_01
1	1	hsa-mir-346	hsa-mir-154	V$STAT5A_01
1	1	hsa-mir-346	hsa-mir-154	V$MYOGNF1_01
1	1	hsa-mir-346	hsa-mir-154	V$MEIS1AHOXA9_01
1	1	hsa-mir-346	hsa-mir-224	V$FOXO3_01
1	1	hsa-mir-346	hsa-mir-224	V$STAT5A_01
1	1	hsa-mir-346	hsa-mir-330	V$MEF2_01
1	1	hsa-mir-346	hsa-mir-328	V$GATA_C
1	1	hsa-mir-346	hsa-mir-328	V$MEF2_03
1	1	hsa-mir-346	hsa-mir-328	V$FREAC3_01
1	1	hsa-mir-346	hsa-mir-328	V$PPARG_02
1	1	hsa-mir-346	hsa-mir-328	V$MEF2_01
1	1	hsa-mir-346	hsa-mir-328	V$MEIS1AHOXA9_01
1	1	hsa-mir-346	hsa-mir-328	V$MEIS1BHOXA9_02
1	1	hsa-mir-346	hsa-mir-33b	V$FREAC3_01
1	1	hsa-mir-346	hsa-mir-33b	V$RSRFC4_01
1	1	hsa-mir-346	hsa-mir-33b	V$SREBP1_02
1	1	hsa-mir-346	hsa-mir-34c	V$FOXO3_01
1	1	hsa-mir-346	hsa-mir-34c	V$CDP_02
1	1	hsa-mir-346	hsa-mir-34b	V$FOXO3_01
1	1	hsa-mir-346	hsa-mir-34b	V$CDP_02
1	1	hsa-mir-96	hsa-mir-199b	V$TAL1BETAITF2_01
1	1	hsa-mir-96	hsa-mir-199b	V$HAND1E47_01
1	1	hsa-mir-96	hsa-mir-199b	V$RP58_01
1	1	hsa-mir-96	hsa-mir-152	V$TAL1ALPHAE47_01
1	1	hsa-mir-96	hsa-mir-152	V$TAL1BETAITF2_01
1	1	hsa-mir-96	hsa-mir-152	V$RP58_01
1	1	hsa-mir-96	hsa-mir-135b	V$RP58_01
1	1	hsa-mir-96	hsa-mir-181c	V$HAND1E47_01
1	1	hsa-mir-96	hsa-mir-198	V$SRF_Q6
1	1	hsa-mir-96	hsa-mir-182	V$SRF_Q6
1	1	hsa-mir-96	hsa-mir-328	V$ER_Q6
1	1	hsa-mir-96	hsa-mir-328	V$TAL1ALPHAE47_01
1	1	hsa-mir-96	hsa-mir-328	V$HAND1E47_01
1	1	hsa-mir-96	hsa-mir-33b	V$OCT1_01
1	1	hsa-mir-96	hsa-mir-33b	V$TAL1ALPHAE47_01
1	1	hsa-mir-96	hsa-mir-33b	V$TAL1BETAITF2_01
1	1	hsa-mir-96	hsa-mir-33b	V$HAND1E47_01
1	1	hsa-mir-217	hsa-mir-135b	V$LYF1_01
1	1	hsa-mir-199b	hsa-mir-152	V$BRACH_01
1	1	hsa-mir-199b	hsa-mir-152	V$RP58_01
1	1	hsa-mir-199b	hsa-mir-152	V$TAL1BETAITF2_01
1	1	hsa-mir-199b	hsa-mir-17	V$HMX1_01
1	1	hsa-mir-199b	hsa-mir-17	V$STAT5A_01
1	1	hsa-mir-199b	hsa-mir-17	V$FAC1_01
1	1	hsa-mir-199b	hsa-mir-17	V$AML1_01
1	1	hsa-mir-199b	hsa-mir-135b	V$AREB6_02
1	1	hsa-mir-199b	hsa-mir-135b	V$FAC1_01
1	1	hsa-mir-199b	hsa-mir-135b	V$RP58_01
1	1	hsa-mir-199b	hsa-mir-135b	V$AML1_01
1	1	hsa-mir-199b	hsa-mir-181c	V$AHRARNT_01
1	1	hsa-mir-199b	hsa-mir-181c	V$HAND1E47_01
1	1	hsa-mir-199b	hsa-mir-198	V$STAT1_01
1	1	hsa-mir-199b	hsa-mir-198	V$STAT3_01
1	1	hsa-mir-199b	hsa-mir-198	V$OCT1_03
1	1	hsa-mir-199b	hsa-mir-154	V$STAT1_01
1	1	hsa-mir-199b	hsa-mir-154	V$STAT3_01
1	1	hsa-mir-199b	hsa-mir-154	V$STAT5A_01
1	1	hsa-mir-199b	hsa-mir-154	V$AML1_01
1	1	hsa-mir-199b	hsa-mir-224	V$STAT5A_01
1	1	hsa-mir-199b	hsa-mir-224	V$BRACH_01
1	1	hsa-mir-199b	hsa-mir-215	V$OCT1_02
1	1	hsa-mir-199b	hsa-mir-330	V$RFX1_02
1	1	hsa-mir-199b	hsa-mir-330	V$AML1_01
1	1	hsa-mir-199b	hsa-mir-330	V$CDPCR3_01
1	1	hsa-mir-199b	hsa-mir-328	V$STAT1_01
1	1	hsa-mir-199b	hsa-mir-328	V$STAT3_01
1	1	hsa-mir-199b	hsa-mir-328	V$E47_02
1	1	hsa-mir-199b	hsa-mir-328	V$NRSF_01
1	1	hsa-mir-199b	hsa-mir-328	V$ATF6_01
1	1	hsa-mir-199b	hsa-mir-328	V$GRE_C
1	1	hsa-mir-199b	hsa-mir-328	V$HAND1E47_01
1	1	hsa-mir-199b	hsa-mir-328	V$LMO2COM_01
1	1	hsa-mir-199b	hsa-mir-33b	V$E47_02
1	1	hsa-mir-199b	hsa-mir-33b	V$ATF6_01
1	1	hsa-mir-199b	hsa-mir-33b	V$FAC1_01
1	1	hsa-mir-199b	hsa-mir-33b	V$HAND1E47_01
1	1	hsa-mir-199b	hsa-mir-33b	V$TAL1BETAITF2_01
1	1	hsa-mir-199b	hsa-mir-34c	V$P53_01
1	1	hsa-mir-199b	hsa-mir-34b	V$P53_01
1	1	hsa-mir-199b	hsa-mir-31	V$OCT1_02
1	1	hsa-mir-152	hsa-mir-17	V$HSF1_01
1	1	hsa-mir-152	hsa-mir-17	V$FREAC3_01
1	1	hsa-mir-152	hsa-mir-17	V$FREAC2_01
1	1	hsa-mir-152	hsa-mir-17	V$HSF2_01
1	1	hsa-mir-152	hsa-mir-135b	V$FREAC3_01
1	1	hsa-mir-152	hsa-mir-135b	V$FOXO4_01
1	1	hsa-mir-152	hsa-mir-135b	V$RP58_01
1	1	hsa-mir-152	hsa-mir-135b	V$TCF11MAFG_01
1	1	hsa-mir-152	hsa-mir-135b	V$FREAC4_01
1	1	hsa-mir-152	hsa-mir-135b	V$NF1_Q6
1	1	hsa-mir-152	hsa-mir-181c	V$HSF1_01
1	1	hsa-mir-152	hsa-mir-181c	V$FOXO1_02
1	1	hsa-mir-152	hsa-mir-181c	V$FOXO4_01
1	1	hsa-mir-152	hsa-mir-181c	V$FOXO3_01
1	1	hsa-mir-152	hsa-mir-181c	V$FREAC2_01
1	1	hsa-mir-152	hsa-mir-154	V$NKX25_01
1	1	hsa-mir-152	hsa-mir-154	V$FREAC3_01
1	1	hsa-mir-152	hsa-mir-154	V$FOXO3_01
1	1	hsa-mir-152	hsa-mir-154	V$FREAC2_01
1	1	hsa-mir-152	hsa-mir-154	V$FREAC4_01
1	1	hsa-mir-152	hsa-mir-224	V$BRACH_01
1	1	hsa-mir-152	hsa-mir-224	V$TCF11MAFG_01
1	1	hsa-mir-152	hsa-mir-224	V$FOXO3_01
1	1	hsa-mir-152	hsa-mir-330	V$NF1_Q6
1	1	hsa-mir-152	hsa-mir-330	V$USF_01
1	1	hsa-mir-152	hsa-mir-328	V$NKX25_01
1	1	hsa-mir-152	hsa-mir-328	V$HSF1_01
1	1	hsa-mir-152	hsa-mir-328	V$FREAC3_01
1	1	hsa-mir-152	hsa-mir-328	V$TAL1ALPHAE47_01
1	1	hsa-mir-152	hsa-mir-328	V$TCF11MAFG_01
1	1	hsa-mir-152	hsa-mir-328	V$CEBPB_01
1	1	hsa-mir-152	hsa-mir-328	V$HSF2_01
1	1	hsa-mir-152	hsa-mir-33b	V$FREAC3_01
1	1	hsa-mir-152	hsa-mir-33b	V$TAL1ALPHAE47_01
1	1	hsa-mir-152	hsa-mir-33b	V$TAL1BETAITF2_01
1	1	hsa-mir-152	hsa-mir-33b	V$CEBPB_01
1	1	hsa-mir-152	hsa-mir-34c	V$FOXO1_02
1	1	hsa-mir-152	hsa-mir-34c	V$TCF11MAFG_01
1	1	hsa-mir-152	hsa-mir-34c	V$FOXO3_01
1	1	hsa-mir-152	hsa-mir-34c	V$FREAC2_01
1	1	hsa-mir-152	hsa-mir-34b	V$FOXO1_02
1	1	hsa-mir-152	hsa-mir-34b	V$TCF11MAFG_01
1	1	hsa-mir-152	hsa-mir-34b	V$FOXO3_01
1	1	hsa-mir-152	hsa-mir-34b	V$FREAC2_01
1	1	hsa-mir-152	hsa-mir-31	V$FOXO4_01
1	1	hsa-mir-152	hsa-mir-31	V$FREAC2_01
1	1	hsa-mir-152	hsa-mir-31	V$FREAC4_01
1	1	hsa-mir-17	hsa-mir-135b	V$AML1_01
1	1	hsa-mir-17	hsa-mir-135b	V$OCT1_07
1	1	hsa-mir-17	hsa-mir-135b	V$P53_02
1	1	hsa-mir-17	hsa-mir-135b	V$FREAC3_01
1	1	hsa-mir-17	hsa-mir-135b	V$FAC1_01
1	1	hsa-mir-17	hsa-mir-135b	V$AHRARNT_02
1	1	hsa-mir-17	hsa-mir-181c	V$FREAC2_01
1	1	hsa-mir-17	hsa-mir-181c	V$FREAC7_01
1	1	hsa-mir-17	hsa-mir-181c	V$HSF1_01
1	1	hsa-mir-17	hsa-mir-181c	V$NMYC_01
1	1	hsa-mir-17	hsa-mir-198	V$NKX61_01
1	1	hsa-mir-17	hsa-mir-198	V$MYOD_01
1	1	hsa-mir-17	hsa-mir-154	V$CREL_01
1	1	hsa-mir-17	hsa-mir-154	V$NFKAPPAB65_01
1	1	hsa-mir-17	hsa-mir-154	V$NFKB_C
1	1	hsa-mir-17	hsa-mir-154	V$STAT5A_02
1	1	hsa-mir-17	hsa-mir-154	V$STAT5B_01
1	1	hsa-mir-17	hsa-mir-154	V$STAT5A_01
1	1	hsa-mir-17	hsa-mir-154	V$AML1_01
1	1	hsa-mir-17	hsa-mir-154	V$PAX3_01
1	1	hsa-mir-17	hsa-mir-154	V$FREAC2_01
1	1	hsa-mir-17	hsa-mir-154	V$FREAC3_01
1	1	hsa-mir-17	hsa-mir-154	V$AHRARNT_02
1	1	hsa-mir-17	hsa-mir-154	V$MYOGNF1_01
1	1	hsa-mir-17	hsa-mir-154	V$MYCMAX_01
1	1	hsa-mir-17	hsa-mir-154	V$PAX4_03
1	1	hsa-mir-17	hsa-mir-224	V$NFKB_C
1	1	hsa-mir-17	hsa-mir-224	V$STAT5B_01
1	1	hsa-mir-17	hsa-mir-224	V$STAT5A_01
1	1	hsa-mir-17	hsa-mir-224	V$NMYC_01
1	1	hsa-mir-17	hsa-mir-224	V$PAX5_02
1	1	hsa-mir-17	hsa-mir-224	V$PAX4_03
1	1	hsa-mir-17	hsa-mir-215	V$CREL_01
1	1	hsa-mir-17	hsa-mir-330	V$AML1_01
1	1	hsa-mir-17	hsa-mir-328	V$FREAC3_01
1	1	hsa-mir-17	hsa-mir-328	V$HSF1_01
1	1	hsa-mir-17	hsa-mir-328	V$HSF2_01
1	1	hsa-mir-17	hsa-mir-328	V$MYOD_01
1	1	hsa-mir-17	hsa-mir-328	V$ZID_01
1	1	hsa-mir-17	hsa-mir-328	V$GATA1_03
1	1	hsa-mir-17	hsa-mir-328	V$PAX4_03
1	1	hsa-mir-17	hsa-mir-33b	V$EGR3_01
1	1	hsa-mir-17	hsa-mir-33b	V$FREAC3_01
1	1	hsa-mir-17	hsa-mir-33b	V$FAC1_01
1	1	hsa-mir-17	hsa-mir-33b	V$PAX4_03
1	1	hsa-mir-17	hsa-mir-34c	V$CMYB_01
1	1	hsa-mir-17	hsa-mir-34c	V$AP2_Q6
1	1	hsa-mir-17	hsa-mir-34c	V$FREAC2_01
1	1	hsa-mir-17	hsa-mir-34b	V$CMYB_01
1	1	hsa-mir-17	hsa-mir-34b	V$FREAC2_01
1	1	hsa-mir-17	hsa-mir-31	V$OCT_C
1	1	hsa-mir-17	hsa-mir-31	V$FREAC2_01
1	1	hsa-mir-17	hsa-mir-31	V$SOX9_B1
1	1	hsa-mir-135b	hsa-mir-181c	V$FOXO4_01
1	1	hsa-mir-135b	hsa-mir-182	V$RREB1_01
1	1	hsa-mir-135b	hsa-mir-154	V$AML1_01
1	1	hsa-mir-135b	hsa-mir-154	V$AHRARNT_02
1	1	hsa-mir-135b	hsa-mir-154	V$IRF7_01
1	1	hsa-mir-135b	hsa-mir-154	V$AP4_01
1	1	hsa-mir-135b	hsa-mir-154	V$BACH1_01
1	1	hsa-mir-135b	hsa-mir-154	V$BACH2_01
1	1	hsa-mir-135b	hsa-mir-154	V$FREAC4_01
1	1	hsa-mir-135b	hsa-mir-154	V$EN1_01
1	1	hsa-mir-135b	hsa-mir-154	V$HEN1_02
1	1	hsa-mir-135b	hsa-mir-154	V$FREAC3_01
1	1	hsa-mir-135b	hsa-mir-224	V$MYB_Q6
1	1	hsa-mir-135b	hsa-mir-224	V$AP4_01
1	1	hsa-mir-135b	hsa-mir-224	V$TCF11MAFG_01
1	1	hsa-mir-135b	hsa-mir-224	V$HEN1_02
1	1	hsa-mir-135b	hsa-mir-224	V$RREB1_01
1	1	hsa-mir-135b	hsa-mir-330	V$AML1_01
1	1	hsa-mir-135b	hsa-mir-330	V$IRF7_01
1	1	hsa-mir-135b	hsa-mir-330	V$NF1_Q6
1	1	hsa-mir-135b	hsa-mir-328	V$PPARG_03
1	1	hsa-mir-135b	hsa-mir-328	V$PPARA_01
1	1	hsa-mir-135b	hsa-mir-328	V$GCNF_01
1	1	hsa-mir-135b	hsa-mir-328	V$MYB_Q6
1	1	hsa-mir-135b	hsa-mir-328	V$TCF11MAFG_01
1	1	hsa-mir-135b	hsa-mir-328	V$BACH1_01
1	1	hsa-mir-135b	hsa-mir-328	V$AP1_01
1	1	hsa-mir-135b	hsa-mir-328	V$BACH2_01
1	1	hsa-mir-135b	hsa-mir-328	V$NFE2_01
1	1	hsa-mir-135b	hsa-mir-328	V$HEN1_02
1	1	hsa-mir-135b	hsa-mir-328	V$RREB1_01
1	1	hsa-mir-135b	hsa-mir-328	V$FREAC3_01
1	1	hsa-mir-135b	hsa-mir-33b	V$FAC1_01
1	1	hsa-mir-135b	hsa-mir-33b	V$TATA_01
1	1	hsa-mir-135b	hsa-mir-33b	V$FREAC3_01
1	1	hsa-mir-135b	hsa-mir-34c	V$TCF11MAFG_01
1	1	hsa-mir-135b	hsa-mir-95	V$BACH1_01
1	1	hsa-mir-135b	hsa-mir-34b	V$TCF11MAFG_01
1	1	hsa-mir-135b	hsa-mir-31	V$IRF7_01
1	1	hsa-mir-135b	hsa-mir-31	V$FREAC4_01
1	1	hsa-mir-135b	hsa-mir-31	V$FOXO4_01
1	1	hsa-mir-181c	hsa-mir-154	V$CDP_01
1	1	hsa-mir-181c	hsa-mir-154	V$FOXO3_01
1	1	hsa-mir-181c	hsa-mir-154	V$FREAC2_01
1	1	hsa-mir-181c	hsa-mir-224	V$NMYC_01
1	1	hsa-mir-181c	hsa-mir-224	V$FOXO3_01
1	1	hsa-mir-181c	hsa-mir-328	V$HSF1_01
1	1	hsa-mir-181c	hsa-mir-328	V$HAND1E47_01
1	1	hsa-mir-181c	hsa-mir-328	V$CP2_01
1	1	hsa-mir-181c	hsa-mir-33b	V$HAND1E47_01
1	1	hsa-mir-181c	hsa-mir-34c	V$FOXO1_02
1	1	hsa-mir-181c	hsa-mir-34c	V$FOXO3_01
1	1	hsa-mir-181c	hsa-mir-34c	V$FREAC2_01
1	1	hsa-mir-181c	hsa-mir-34b	V$FOXO1_02
1	1	hsa-mir-181c	hsa-mir-34b	V$FOXO3_01
1	1	hsa-mir-181c	hsa-mir-34b	V$FREAC2_01
1	1	hsa-mir-181c	hsa-mir-31	V$FOXO4_01
1	1	hsa-mir-181c	hsa-mir-31	V$FREAC2_01
1	1	hsa-mir-198	hsa-mir-182	V$SRF_Q6
1	1	hsa-mir-198	hsa-mir-154	V$STAT1_01
1	1	hsa-mir-198	hsa-mir-154	V$STAT3_01
1	1	hsa-mir-198	hsa-mir-154	V$LUN1_01
1	1	hsa-mir-198	hsa-mir-224	V$LUN1_01
1	1	hsa-mir-198	hsa-mir-328	V$PAX2_01
1	1	hsa-mir-198	hsa-mir-328	V$STAT1_01
1	1	hsa-mir-198	hsa-mir-328	V$STAT3_01
1	1	hsa-mir-198	hsa-mir-328	V$HLF_01
1	1	hsa-mir-198	hsa-mir-328	V$E47_01
1	1	hsa-mir-198	hsa-mir-328	V$MYOD_01
1	1	hsa-mir-198	hsa-mir-33b	V$SEF1_C
1	1	hsa-mir-198	hsa-mir-33b	V$CEBP_C
1	1	hsa-mir-198	hsa-mir-31	V$RORA2_01
1	1	hsa-mir-182	hsa-mir-224	V$RREB1_01
1	1	hsa-mir-182	hsa-mir-328	V$RREB1_01
1	1	hsa-mir-154	hsa-mir-224	V$STAT5A_01
1	1	hsa-mir-154	hsa-mir-224	V$STAT5B_01
1	1	hsa-mir-154	hsa-mir-224	V$AP1FJ_Q2
1	1	hsa-mir-154	hsa-mir-224	V$HEN1_02
1	1	hsa-mir-154	hsa-mir-224	V$AP4_01
1	1	hsa-mir-154	hsa-mir-224	V$GR_Q6
1	1	hsa-mir-154	hsa-mir-224	V$LUN1_01
1	1	hsa-mir-154	hsa-mir-224	V$FOXO3_01
1	1	hsa-mir-154	hsa-mir-224	V$PAX4_03
1	1	hsa-mir-154	hsa-mir-224	V$NFKB_C
1	1	hsa-mir-154	hsa-mir-215	V$CREL_01
1	1	hsa-mir-154	hsa-mir-330	V$AML1_01
1	1	hsa-mir-154	hsa-mir-330	V$IRF2_01
1	1	hsa-mir-154	hsa-mir-330	V$SRF_01
1	1	hsa-mir-154	hsa-mir-330	V$IRF7_01
1	1	hsa-mir-154	hsa-mir-328	V$STAT3_01
1	1	hsa-mir-154	hsa-mir-328	V$HEN1_02
1	1	hsa-mir-154	hsa-mir-328	V$MEIS1AHOXA9_01
1	1	hsa-mir-154	hsa-mir-328	V$HNF3B_01
1	1	hsa-mir-154	hsa-mir-328	V$FREAC3_01
1	1	hsa-mir-154	hsa-mir-328	V$BACH1_01
1	1	hsa-mir-154	hsa-mir-328	V$BACH2_01
1	1	hsa-mir-154	hsa-mir-328	V$PAX4_03
1	1	hsa-mir-154	hsa-mir-328	V$NKX3A_01
1	1	hsa-mir-154	hsa-mir-328	V$NKX25_01
1	1	hsa-mir-154	hsa-mir-328	V$POU3F2_01
1	1	hsa-mir-154	hsa-mir-328	V$HOXA3_01
1	1	hsa-mir-154	hsa-mir-328	V$STAT1_01
1	1	hsa-mir-154	hsa-mir-33b	V$MSX1_01
1	1	hsa-mir-154	hsa-mir-33b	V$FOXJ2_01
1	1	hsa-mir-154	hsa-mir-33b	V$FREAC3_01
1	1	hsa-mir-154	hsa-mir-33b	V$HFH3_01
1	1	hsa-mir-154	hsa-mir-33b	V$PAX4_03
1	1	hsa-mir-154	hsa-mir-33b	V$NKX3A_01
1	1	hsa-mir-154	hsa-mir-34c	V$FOXO3_01
1	1	hsa-mir-154	hsa-mir-34c	V$FREAC2_01
1	1	hsa-mir-154	hsa-mir-34c	V$NKX22_01
1	1	hsa-mir-154	hsa-mir-95	V$BACH1_01
1	1	hsa-mir-154	hsa-mir-34b	V$FOXO3_01
1	1	hsa-mir-154	hsa-mir-34b	V$FREAC2_01
1	1	hsa-mir-154	hsa-mir-34b	V$NKX22_01
1	1	hsa-mir-154	hsa-mir-31	V$FREAC2_01
1	1	hsa-mir-154	hsa-mir-31	V$FREAC4_01
1	1	hsa-mir-154	hsa-mir-31	V$HFH3_01
1	1	hsa-mir-154	hsa-mir-31	V$NKX22_01
1	1	hsa-mir-154	hsa-mir-31	V$IRF7_01
1	1	hsa-mir-224	hsa-mir-328	V$RREB1_01
1	1	hsa-mir-224	hsa-mir-328	V$PAX4_03
1	1	hsa-mir-224	hsa-mir-328	V$ARP1_01
1	1	hsa-mir-224	hsa-mir-328	V$TCF11MAFG_01
1	1	hsa-mir-224	hsa-mir-328	V$CEBPB_02
1	1	hsa-mir-224	hsa-mir-328	V$HEN1_02
1	1	hsa-mir-224	hsa-mir-328	V$MYB_Q6
1	1	hsa-mir-224	hsa-mir-328	V$AP2REP_01
1	1	hsa-mir-224	hsa-mir-33b	V$PAX4_03
1	1	hsa-mir-224	hsa-mir-34c	V$TCF11MAFG_01
1	1	hsa-mir-224	hsa-mir-34c	V$FOXO3_01
1	1	hsa-mir-224	hsa-mir-34b	V$TCF11MAFG_01
1	1	hsa-mir-224	hsa-mir-34b	V$FOXO3_01
1	1	hsa-mir-215	hsa-mir-31	V$OCT1_02
1	1	hsa-mir-330	hsa-mir-328	V$GATA1_01
1	1	hsa-mir-330	hsa-mir-328	V$NCX_01
1	1	hsa-mir-330	hsa-mir-328	V$MEF2_01
1	1	hsa-mir-330	hsa-mir-33b	V$NCX_01
1	1	hsa-mir-330	hsa-mir-31	V$IRF7_01
1	1	hsa-mir-330	hsa-mir-31	V$ISRE_01
1	1	hsa-mir-328	hsa-mir-33b	V$E47_02
1	1	hsa-mir-328	hsa-mir-33b	V$CHOP_01
1	1	hsa-mir-328	hsa-mir-33b	V$XBP1_01
1	1	hsa-mir-328	hsa-mir-33b	V$HAND1E47_01
1	1	hsa-mir-328	hsa-mir-33b	V$CEBPB_01
1	1	hsa-mir-328	hsa-mir-33b	V$NKX3A_01
1	1	hsa-mir-328	hsa-mir-33b	V$FREAC3_01
1	1	hsa-mir-328	hsa-mir-33b	V$IK1_01
1	1	hsa-mir-328	hsa-mir-33b	V$ATF6_01
1	1	hsa-mir-328	hsa-mir-33b	V$PAX4_03
1	1	hsa-mir-328	hsa-mir-33b	V$NCX_01
1	1	hsa-mir-328	hsa-mir-33b	V$TAL1ALPHAE47_01
1	1	hsa-mir-328	hsa-mir-34c	V$CREBP1_Q2
1	1	hsa-mir-328	hsa-mir-34c	V$CDC5_01
1	1	hsa-mir-328	hsa-mir-34c	V$ATF_01
1	1	hsa-mir-328	hsa-mir-34c	V$TCF11MAFG_01
1	1	hsa-mir-328	hsa-mir-95	V$BACH1_01
1	1	hsa-mir-328	hsa-mir-34b	V$CDC5_01
1	1	hsa-mir-328	hsa-mir-34b	V$TCF11MAFG_01
1	1	hsa-mir-328	hsa-mir-31	V$PAX2_02
1	1	hsa-mir-33b	hsa-mir-34c	V$AREB6_01
1	1	hsa-mir-33b	hsa-mir-34b	V$AREB6_01
1	1	hsa-mir-33b	hsa-mir-31	V$HFH1_01
1	1	hsa-mir-33b	hsa-mir-31	V$HFH3_01
1	1	hsa-mir-33b	hsa-mir-31	V$SRY_02
1	1	hsa-mir-34c	hsa-mir-34b	V$PBX1_02
1	1	hsa-mir-34c	hsa-mir-34b	V$FREAC2_01
1	1	hsa-mir-34c	hsa-mir-34b	V$CDP_02
1	1	hsa-mir-34c	hsa-mir-34b	V$NKX22_01
1	1	hsa-mir-34c	hsa-mir-34b	V$FOXO1_02
1	1	hsa-mir-34c	hsa-mir-34b	V$FOXO3_01
1	1	hsa-mir-34c	hsa-mir-34b	V$CHX10_01
1	1	hsa-mir-34c	hsa-mir-34b	V$CDC5_01
1	1	hsa-mir-34c	hsa-mir-34b	V$P53_01
1	1	hsa-mir-34c	hsa-mir-34b	V$AREB6_01
1	1	hsa-mir-34c	hsa-mir-34b	V$EVI1_03
1	1	hsa-mir-34c	hsa-mir-34b	V$CMYB_01
1	1	hsa-mir-34c	hsa-mir-34b	V$TCF11MAFG_01
1	1	hsa-mir-34c	hsa-mir-31	V$FREAC2_01
1	1	hsa-mir-34c	hsa-mir-31	V$NKX22_01
1	1	hsa-mir-34c	hsa-mir-31	V$CHX10_01
1	1	hsa-mir-34b	hsa-mir-31	V$FREAC2_01
1	1	hsa-mir-34b	hsa-mir-31	V$NKX22_01
1	1	hsa-mir-34b	hsa-mir-31	V$CHX10_01
2	2	hsa-mir-107	hsa-mir-148b	V$CDP_02
2	2	hsa-mir-107	hsa-mir-148b	V$PPARG_03
2	2	hsa-mir-107	hsa-mir-186	V$SOX5_01
2	2	hsa-mir-107	hsa-mir-296	V$CDP_02
2	2	hsa-mir-107	hsa-mir-345	V$IK3_01
2	2	hsa-mir-107	hsa-mir-106b	V$AML1_01
2	2	hsa-mir-107	hsa-mir-106b	V$CDP_02
2	2	hsa-mir-107	hsa-mir-106b	V$IRF1_01
2	2	hsa-mir-107	hsa-mir-106b	V$IRF2_01
2	2	hsa-mir-107	hsa-mir-106b	V$HFH3_01
2	2	hsa-mir-107	hsa-mir-19a	V$POU3F2_02
2	2	hsa-mir-107	hsa-mir-19a	V$OCT_C
2	2	hsa-mir-107	hsa-mir-19a	V$AML1_01
2	2	hsa-mir-107	hsa-mir-19a	V$FREAC7_01
2	2	hsa-mir-107	hsa-mir-93	V$AML1_01
2	2	hsa-mir-107	hsa-mir-93	V$CDP_02
2	2	hsa-mir-107	hsa-mir-93	V$IRF1_01
2	2	hsa-mir-107	hsa-mir-93	V$IRF2_01
2	2	hsa-mir-107	hsa-mir-93	V$HFH3_01
2	2	hsa-mir-107	hsa-mir-210	V$PPARA_01
2	2	hsa-mir-107	hsa-mir-25	V$AML1_01
2	2	hsa-mir-107	hsa-mir-25	V$CDP_02
2	2	hsa-mir-107	hsa-mir-25	V$IRF1_01
2	2	hsa-mir-107	hsa-mir-25	V$IRF2_01
2	2	hsa-mir-107	hsa-mir-25	V$HFH3_01
2	2	hsa-mir-148b	hsa-mir-186	V$BRN2_01
2	2	hsa-mir-148b	hsa-mir-186	V$EN1_01
2	2	hsa-mir-148b	hsa-mir-186	V$S8_01
2	2	hsa-mir-148b	hsa-mir-186	V$PBX1_02
2	2	hsa-mir-148b	hsa-mir-186	V$HTF_01
2	2	hsa-mir-148b	hsa-mir-186	V$OCT1_04
2	2	hsa-mir-148b	hsa-mir-296	V$NKX61_01
2	2	hsa-mir-148b	hsa-mir-296	V$S8_01
2	2	hsa-mir-148b	hsa-mir-296	V$CDP_02
2	2	hsa-mir-148b	hsa-mir-296	V$POU6F1_01
2	2	hsa-mir-148b	hsa-mir-106b	V$CHOP_01
2	2	hsa-mir-148b	hsa-mir-106b	V$CDP_02
2	2	hsa-mir-148b	hsa-mir-106b	V$HTF_01
2	2	hsa-mir-148b	hsa-mir-106b	V$USF_01
2	2	hsa-mir-148b	hsa-mir-19a	V$MZF1_02
2	2	hsa-mir-148b	hsa-mir-19a	V$NKX61_01
2	2	hsa-mir-148b	hsa-mir-19a	V$OCT1_04
2	2	hsa-mir-148b	hsa-mir-19a	V$STAT1_03
2	2	hsa-mir-148b	hsa-mir-19a	V$EVI1_06
2	2	hsa-mir-148b	hsa-mir-93	V$CHOP_01
2	2	hsa-mir-148b	hsa-mir-93	V$CDP_02
2	2	hsa-mir-148b	hsa-mir-93	V$HTF_01
2	2	hsa-mir-148b	hsa-mir-93	V$USF_01
2	2	hsa-mir-148b	hsa-mir-210	V$HEN1_01
2	2	hsa-mir-148b	hsa-mir-210	V$CHOP_01
2	2	hsa-mir-148b	hsa-mir-25	V$CDP_02
2	2	hsa-mir-148b	hsa-mir-25	V$HTF_01
2	2	hsa-mir-148b	hsa-mir-25	V$USF_01
2	2	hsa-mir-186	hsa-mir-296	V$BACH2_01
2	2	hsa-mir-186	hsa-mir-296	V$GCNF_01
2	2	hsa-mir-186	hsa-mir-296	V$S8_01
2	2	hsa-mir-186	hsa-mir-106b	V$FREAC2_01
2	2	hsa-mir-186	hsa-mir-106b	V$FOXJ2_02
2	2	hsa-mir-186	hsa-mir-106b	V$GCNF_01
2	2	hsa-mir-186	hsa-mir-106b	V$HTF_01
2	2	hsa-mir-186	hsa-mir-106b	V$PPARG_02
2	2	hsa-mir-186	hsa-mir-19a	V$OCT1_04
2	2	hsa-mir-186	hsa-mir-19a	V$FREAC2_01
2	2	hsa-mir-186	hsa-mir-19a	V$P53_02
2	2	hsa-mir-186	hsa-mir-19a	V$FREAC3_01
2	2	hsa-mir-186	hsa-mir-19a	V$PAX4_04
2	2	hsa-mir-186	hsa-mir-93	V$FREAC2_01
2	2	hsa-mir-186	hsa-mir-93	V$FOXJ2_02
2	2	hsa-mir-186	hsa-mir-93	V$GCNF_01
2	2	hsa-mir-186	hsa-mir-93	V$HTF_01
2	2	hsa-mir-186	hsa-mir-93	V$PPARG_02
2	2	hsa-mir-186	hsa-mir-210	V$P53_02
2	2	hsa-mir-186	hsa-mir-210	V$PAX4_02
2	2	hsa-mir-186	hsa-mir-210	V$PAX4_04
2	2	hsa-mir-186	hsa-mir-25	V$FREAC2_01
2	2	hsa-mir-186	hsa-mir-25	V$FOXJ2_02
2	2	hsa-mir-186	hsa-mir-25	V$GCNF_01
2	2	hsa-mir-186	hsa-mir-25	V$HTF_01
2	2	hsa-mir-186	hsa-mir-25	V$PPARG_02
2	2	hsa-mir-296	hsa-mir-106b	V$GCNF_01
2	2	hsa-mir-296	hsa-mir-106b	V$CDP_02
2	2	hsa-mir-296	hsa-mir-106b	V$SEF1_C
2	2	hsa-mir-296	hsa-mir-19a	V$STAT5A_01
2	2	hsa-mir-296	hsa-mir-19a	V$NKX61_01
2	2	hsa-mir-296	hsa-mir-19a	V$TAXCREB_02
2	2	hsa-mir-296	hsa-mir-93	V$GCNF_01
2	2	hsa-mir-296	hsa-mir-93	V$CDP_02
2	2	hsa-mir-296	hsa-mir-93	V$SEF1_C
2	2	hsa-mir-296	hsa-mir-210	V$HOX13_01
2	2	hsa-mir-296	hsa-mir-25	V$GCNF_01
2	2	hsa-mir-296	hsa-mir-25	V$CDP_02
2	2	hsa-mir-296	hsa-mir-25	V$SEF1_C
2	2	hsa-mir-345	hsa-mir-106b	V$BRACH_01
2	2	hsa-mir-345	hsa-mir-19a	V$PAX5_01
2	2	hsa-mir-345	hsa-mir-19a	V$MYOD_01
2	2	hsa-mir-345	hsa-mir-19a	V$E2F_03
2	2	hsa-mir-345	hsa-mir-19a	V$PAX4_01
2	2	hsa-mir-345	hsa-mir-93	V$BRACH_01
2	2	hsa-mir-345	hsa-mir-210	V$COUP_01
2	2	hsa-mir-345	hsa-mir-210	V$MYOD_01
2	2	hsa-mir-345	hsa-mir-210	V$PAX4_01
2	2	hsa-mir-345	hsa-mir-210	V$NFY_Q6
2	2	hsa-mir-345	hsa-mir-25	V$BRACH_01
2	2	hsa-mir-106b	hsa-mir-19a	V$FREAC2_01
2	2	hsa-mir-106b	hsa-mir-19a	V$AHRARNT_02
2	2	hsa-mir-106b	hsa-mir-19a	V$GATA3_01
2	2	hsa-mir-106b	hsa-mir-19a	V$AML1_01
2	2	hsa-mir-106b	hsa-mir-19a	V$SOX9_B1
2	2	hsa-mir-106b	hsa-mir-19a	V$MYCMAX_03
2	2	hsa-mir-106b	hsa-mir-19a	V$MYCMAX_01
2	2	hsa-mir-106b	hsa-mir-19a	V$ZID_01
2	2	hsa-mir-106b	hsa-mir-93	V$GATA1_01
2	2	hsa-mir-106b	hsa-mir-93	V$FREAC2_01
2	2	hsa-mir-106b	hsa-mir-93	V$AHRARNT_02
2	2	hsa-mir-106b	hsa-mir-93	V$OLF1_01
2	2	hsa-mir-106b	hsa-mir-93	V$GATA3_01
2	2	hsa-mir-106b	hsa-mir-93	V$NFY_C
2	2	hsa-mir-106b	hsa-mir-93	V$FOXJ2_02
2	2	hsa-mir-106b	hsa-mir-93	V$AML1_01
2	2	hsa-mir-106b	hsa-mir-93	V$SEF1_C
2	2	hsa-mir-106b	hsa-mir-93	V$ATF6_01
2	2	hsa-mir-106b	hsa-mir-93	V$RP58_01
2	2	hsa-mir-106b	hsa-mir-93	V$BRACH_01
2	2	hsa-mir-106b	hsa-mir-93	V$CDP_02
2	2	hsa-mir-106b	hsa-mir-93	V$HFH1_01
2	2	hsa-mir-106b	hsa-mir-93	V$SOX9_B1
2	2	hsa-mir-106b	hsa-mir-93	V$HFH3_01
2	2	hsa-mir-106b	hsa-mir-93	V$MYCMAX_03
2	2	hsa-mir-106b	hsa-mir-93	V$MYCMAX_01
2	2	hsa-mir-106b	hsa-mir-93	V$USF_01
2	2	hsa-mir-106b	hsa-mir-93	V$COMP1_01
2	2	hsa-mir-106b	hsa-mir-93	V$IRF1_01
2	2	hsa-mir-106b	hsa-mir-93	V$IRF2_01
2	2	hsa-mir-106b	hsa-mir-93	V$PAX6_01
2	2	hsa-mir-106b	hsa-mir-93	V$PPARG_02
2	2	hsa-mir-106b	hsa-mir-93	V$HTF_01
2	2	hsa-mir-106b	hsa-mir-93	V$XBP1_01
2	2	hsa-mir-106b	hsa-mir-93	V$ZID_01
2	2	hsa-mir-106b	hsa-mir-93	V$GCNF_01
2	2	hsa-mir-106b	hsa-mir-93	V$STAT3_01
2	2	hsa-mir-106b	hsa-mir-93	V$MAX_01
2	2	hsa-mir-106b	hsa-mir-93	V$CHOP_01
2	2	hsa-mir-106b	hsa-mir-210	V$MYCMAX_01
2	2	hsa-mir-106b	hsa-mir-210	V$CHOP_01
2	2	hsa-mir-106b	hsa-mir-210	V$ZIC3_01
2	2	hsa-mir-106b	hsa-mir-25	V$GATA1_01
2	2	hsa-mir-106b	hsa-mir-25	V$FREAC2_01
2	2	hsa-mir-106b	hsa-mir-25	V$AHRARNT_02
2	2	hsa-mir-106b	hsa-mir-25	V$OLF1_01
2	2	hsa-mir-106b	hsa-mir-25	V$GATA3_01
2	2	hsa-mir-106b	hsa-mir-25	V$NFY_C
2	2	hsa-mir-106b	hsa-mir-25	V$FOXJ2_02
2	2	hsa-mir-106b	hsa-mir-25	V$AML1_01
2	2	hsa-mir-106b	hsa-mir-25	V$SEF1_C
2	2	hsa-mir-106b	hsa-mir-25	V$ATF6_01
2	2	hsa-mir-106b	hsa-mir-25	V$RP58_01
2	2	hsa-mir-106b	hsa-mir-25	V$BRACH_01
2	2	hsa-mir-106b	hsa-mir-25	V$CDP_02
2	2	hsa-mir-106b	hsa-mir-25	V$HFH1_01
2	2	hsa-mir-106b	hsa-mir-25	V$SOX9_B1
2	2	hsa-mir-106b	hsa-mir-25	V$HFH3_01
2	2	hsa-mir-106b	hsa-mir-25	V$MYCMAX_03
2	2	hsa-mir-106b	hsa-mir-25	V$MYCMAX_01
2	2	hsa-mir-106b	hsa-mir-25	V$USF_01
2	2	hsa-mir-106b	hsa-mir-25	V$COMP1_01
2	2	hsa-mir-106b	hsa-mir-25	V$IRF1_01
2	2	hsa-mir-106b	hsa-mir-25	V$IRF2_01
2	2	hsa-mir-106b	hsa-mir-25	V$PAX6_01
2	2	hsa-mir-106b	hsa-mir-25	V$PPARG_02
2	2	hsa-mir-106b	hsa-mir-25	V$HTF_01
2	2	hsa-mir-106b	hsa-mir-25	V$XBP1_01
2	2	hsa-mir-106b	hsa-mir-25	V$ZID_01
2	2	hsa-mir-106b	hsa-mir-25	V$GCNF_01
2	2	hsa-mir-106b	hsa-mir-25	V$STAT3_01
2	2	hsa-mir-106b	hsa-mir-25	V$MAX_01
2	2	hsa-mir-19a	hsa-mir-93	V$AML1_01
2	2	hsa-mir-19a	hsa-mir-93	V$FREAC2_01
2	2	hsa-mir-19a	hsa-mir-93	V$AHRARNT_02
2	2	hsa-mir-19a	hsa-mir-93	V$SOX9_B1
2	2	hsa-mir-19a	hsa-mir-93	V$MYCMAX_03
2	2	hsa-mir-19a	hsa-mir-93	V$ZID_01
2	2	hsa-mir-19a	hsa-mir-93	V$MYCMAX_01
2	2	hsa-mir-19a	hsa-mir-93	V$GATA3_01
2	2	hsa-mir-19a	hsa-mir-210	V$SPZ1_01
2	2	hsa-mir-19a	hsa-mir-210	V$AP2_Q6
2	2	hsa-mir-19a	hsa-mir-210	V$EGR2_01
2	2	hsa-mir-19a	hsa-mir-210	V$EGR3_01
2	2	hsa-mir-19a	hsa-mir-210	V$PAX4_04
2	2	hsa-mir-19a	hsa-mir-210	V$P53_02
2	2	hsa-mir-19a	hsa-mir-210	V$PAX4_01
2	2	hsa-mir-19a	hsa-mir-210	V$HSF1_01
2	2	hsa-mir-19a	hsa-mir-210	V$HSF2_01
2	2	hsa-mir-19a	hsa-mir-210	V$MYOD_01
2	2	hsa-mir-19a	hsa-mir-210	V$MYCMAX_01
2	2	hsa-mir-19a	hsa-mir-25	V$AML1_01
2	2	hsa-mir-19a	hsa-mir-25	V$FREAC2_01
2	2	hsa-mir-19a	hsa-mir-25	V$AHRARNT_02
2	2	hsa-mir-19a	hsa-mir-25	V$SOX9_B1
2	2	hsa-mir-19a	hsa-mir-25	V$MYCMAX_03
2	2	hsa-mir-19a	hsa-mir-25	V$ZID_01
2	2	hsa-mir-19a	hsa-mir-25	V$MYCMAX_01
2	2	hsa-mir-19a	hsa-mir-25	V$GATA3_01
2	2	hsa-mir-93	hsa-mir-210	V$MYCMAX_01
2	2	hsa-mir-93	hsa-mir-210	V$CHOP_01
2	2	hsa-mir-93	hsa-mir-25	V$GATA1_01
2	2	hsa-mir-93	hsa-mir-25	V$FREAC2_01
2	2	hsa-mir-93	hsa-mir-25	V$AHRARNT_02
2	2	hsa-mir-93	hsa-mir-25	V$OLF1_01
2	2	hsa-mir-93	hsa-mir-25	V$GATA3_01
2	2	hsa-mir-93	hsa-mir-25	V$NFY_C
2	2	hsa-mir-93	hsa-mir-25	V$FOXJ2_02
2	2	hsa-mir-93	hsa-mir-25	V$AML1_01
2	2	hsa-mir-93	hsa-mir-25	V$SEF1_C
2	2	hsa-mir-93	hsa-mir-25	V$ATF6_01
2	2	hsa-mir-93	hsa-mir-25	V$RP58_01
2	2	hsa-mir-93	hsa-mir-25	V$BRACH_01
2	2	hsa-mir-93	hsa-mir-25	V$CDP_02
2	2	hsa-mir-93	hsa-mir-25	V$HFH1_01
2	2	hsa-mir-93	hsa-mir-25	V$SOX9_B1
2	2	hsa-mir-93	hsa-mir-25	V$HFH3_01
2	2	hsa-mir-93	hsa-mir-25	V$MYCMAX_03
2	2	hsa-mir-93	hsa-mir-25	V$MYCMAX_01
2	2	hsa-mir-93	hsa-mir-25	V$USF_01
2	2	hsa-mir-93	hsa-mir-25	V$COMP1_01
2	2	hsa-mir-93	hsa-mir-25	V$IRF1_01
2	2	hsa-mir-93	hsa-mir-25	V$IRF2_01
2	2	hsa-mir-93	hsa-mir-25	V$PAX6_01
2	2	hsa-mir-93	hsa-mir-25	V$PPARG_02
2	2	hsa-mir-93	hsa-mir-25	V$HTF_01
2	2	hsa-mir-93	hsa-mir-25	V$XBP1_01
2	2	hsa-mir-93	hsa-mir-25	V$ZID_01
2	2	hsa-mir-93	hsa-mir-25	V$GCNF_01
2	2	hsa-mir-93	hsa-mir-25	V$STAT3_01
2	2	hsa-mir-93	hsa-mir-25	V$MAX_01
2	2	hsa-mir-210	hsa-mir-25	V$MYCMAX_01
4	4	hsa-mir-30e	hsa-mir-134	V$SOX9_B1
4	4	hsa-mir-30e	hsa-mir-134	V$SOX5_01
4	4	hsa-mir-30e	hsa-mir-28	V$CREBP1_01
4	4	hsa-mir-30e	hsa-mir-28	V$STAT_01
4	4	hsa-mir-30e	hsa-mir-28	V$CEBP_01
4	4	hsa-mir-30e	hsa-mir-28	V$CDP_02
4	4	hsa-mir-30e	hsa-mir-28	V$SOX5_01
4	4	hsa-mir-30e	hsa-mir-10b	V$CEBP_01
4	4	hsa-mir-30e	hsa-mir-10b	V$BRN2_01
4	4	hsa-mir-30e	hsa-mir-10b	V$CDP_02
4	4	hsa-mir-30e	hsa-mir-10b	V$SOX5_01
4	4	hsa-mir-30e	hsa-mir-30a	V$E4BP4_01
4	4	hsa-mir-30e	hsa-mir-30a	V$FOXO1_02
4	4	hsa-mir-30e	hsa-mir-140	V$CREBP1_01
4	4	hsa-mir-30e	hsa-mir-140	V$CEBP_01
4	4	hsa-mir-30e	hsa-mir-140	V$ISRE_01
4	4	hsa-mir-30e	hsa-mir-140	V$SOX9_B1
4	4	hsa-mir-30e	hsa-mir-136	V$CEBP_01
4	4	hsa-mir-30e	hsa-mir-136	V$MEIS1BHOXA9_02
4	4	hsa-mir-30e	hsa-mir-136	V$FOXJ2_02
4	4	hsa-mir-30e	hsa-mir-136	V$TCF11_01
4	4	hsa-mir-30e	hsa-mir-200c	V$EN1_01
4	4	hsa-mir-30e	hsa-mir-190	V$ISRE_01
4	4	hsa-mir-30e	hsa-mir-204	V$HLF_01
4	4	hsa-mir-30e	hsa-mir-204	V$MEF2_01
4	4	hsa-mir-30e	hsa-mir-22	V$HLF_01
4	4	hsa-mir-134	hsa-mir-28	V$SRY_02
4	4	hsa-mir-134	hsa-mir-28	V$SOX5_01
4	4	hsa-mir-134	hsa-mir-28	V$FREAC3_01
4	4	hsa-mir-134	hsa-mir-28	V$TCF11MAFG_01
4	4	hsa-mir-134	hsa-mir-28	V$IRF1_01
4	4	hsa-mir-134	hsa-mir-28	V$CDP_01
4	4	hsa-mir-134	hsa-mir-10b	V$SOX5_01
4	4	hsa-mir-134	hsa-mir-10b	V$FREAC3_01
4	4	hsa-mir-134	hsa-mir-10b	V$EVI1_01
4	4	hsa-mir-134	hsa-mir-10b	V$ER_Q6
4	4	hsa-mir-134	hsa-mir-10b	V$XBP1_01
4	4	hsa-mir-134	hsa-mir-10b	V$STAT3_01
4	4	hsa-mir-134	hsa-mir-10b	V$CDP_01
4	4	hsa-mir-134	hsa-mir-30a	V$MSX1_01
4	4	hsa-mir-134	hsa-mir-30a	V$PBX1_01
4	4	hsa-mir-134	hsa-mir-30a	V$AP1FJ_Q2
4	4	hsa-mir-134	hsa-mir-140	V$TAL1ALPHAE47_01
4	4	hsa-mir-134	hsa-mir-140	V$SOX9_B1
4	4	hsa-mir-134	hsa-mir-140	V$AML1_01
4	4	hsa-mir-134	hsa-mir-99b	V$AREB6_04
4	4	hsa-mir-134	hsa-mir-99b	V$HEN1_02
4	4	hsa-mir-134	hsa-mir-99b	V$AP4_01
4	4	hsa-mir-134	hsa-mir-136	V$EVI1_01
4	4	hsa-mir-134	hsa-mir-136	V$ER_Q6
4	4	hsa-mir-134	hsa-mir-136	V$XBP1_01
4	4	hsa-mir-134	hsa-mir-136	V$HSF2_01
4	4	hsa-mir-134	hsa-mir-136	V$AML1_01
4	4	hsa-mir-134	hsa-mir-136	V$AP1FJ_Q2
4	4	hsa-mir-134	hsa-mir-136	V$HEN1_02
4	4	hsa-mir-134	hsa-mir-136	V$AP4_01
4	4	hsa-mir-134	hsa-mir-200c	V$RP58_01
4	4	hsa-mir-134	hsa-mir-200c	V$TAL1ALPHAE47_01
4	4	hsa-mir-134	hsa-mir-200c	V$FREAC3_01
4	4	hsa-mir-134	hsa-mir-200c	V$P53_01
4	4	hsa-mir-134	hsa-mir-200c	V$CREBP1_Q2
4	4	hsa-mir-134	hsa-mir-200c	V$HSF2_01
4	4	hsa-mir-134	hsa-mir-200c	V$HSF1_01
4	4	hsa-mir-134	hsa-mir-200c	V$AML1_01
4	4	hsa-mir-134	hsa-mir-200c	V$STAT3_01
4	4	hsa-mir-134	hsa-mir-200c	V$CDP_01
4	4	hsa-mir-134	hsa-mir-200c	V$AP4_01
4	4	hsa-mir-134	hsa-mir-190	V$MSX1_01
4	4	hsa-mir-134	hsa-mir-204	V$RP58_01
4	4	hsa-mir-134	hsa-mir-22	V$FREAC3_01
4	4	hsa-mir-134	hsa-mir-22	V$ER_Q6
4	4	hsa-mir-134	hsa-mir-22	V$HEN1_02
4	4	hsa-mir-28	hsa-mir-10b	V$RORA1_01
4	4	hsa-mir-28	hsa-mir-10b	V$FREAC3_01
4	4	hsa-mir-28	hsa-mir-10b	V$CDP_01
4	4	hsa-mir-28	hsa-mir-10b	V$MRF2_01
4	4	hsa-mir-28	hsa-mir-10b	V$NKX61_01
4	4	hsa-mir-28	hsa-mir-10b	V$POU6F1_01
4	4	hsa-mir-28	hsa-mir-10b	V$CEBP_01
4	4	hsa-mir-28	hsa-mir-10b	V$NKX22_01
4	4	hsa-mir-28	hsa-mir-10b	V$SOX5_01
4	4	hsa-mir-28	hsa-mir-10b	V$CDP_02
4	4	hsa-mir-28	hsa-mir-30a	V$MEF2_03
4	4	hsa-mir-28	hsa-mir-30a	V$FOXD3_01
4	4	hsa-mir-28	hsa-mir-30a	V$CDPCR3HD_01
4	4	hsa-mir-28	hsa-mir-140	V$RORA1_01
4	4	hsa-mir-28	hsa-mir-140	V$TAL1BETAE47_01
4	4	hsa-mir-28	hsa-mir-140	V$MRF2_01
4	4	hsa-mir-28	hsa-mir-140	V$CREBP1_01
4	4	hsa-mir-28	hsa-mir-140	V$CEBP_01
4	4	hsa-mir-28	hsa-mir-140	V$NKX22_01
4	4	hsa-mir-28	hsa-mir-214	V$SRF_01
4	4	hsa-mir-28	hsa-mir-214	V$POU3F2_02
4	4	hsa-mir-28	hsa-mir-214	V$OCT1_06
4	4	hsa-mir-28	hsa-mir-214	V$NKX22_01
4	4	hsa-mir-28	hsa-mir-214	V$FOXD3_01
4	4	hsa-mir-28	hsa-mir-99b	V$ZID_01
4	4	hsa-mir-28	hsa-mir-136	V$NFKAPPAB_01
4	4	hsa-mir-28	hsa-mir-136	V$SRF_01
4	4	hsa-mir-28	hsa-mir-136	V$OCT1_06
4	4	hsa-mir-28	hsa-mir-136	V$CEBP_01
4	4	hsa-mir-28	hsa-mir-136	V$CDPCR3HD_01
4	4	hsa-mir-28	hsa-mir-200c	V$RORA1_01
4	4	hsa-mir-28	hsa-mir-200c	V$TAL1BETAE47_01
4	4	hsa-mir-28	hsa-mir-200c	V$FREAC3_01
4	4	hsa-mir-28	hsa-mir-200c	V$CDP_01
4	4	hsa-mir-28	hsa-mir-200c	V$MRF2_01
4	4	hsa-mir-28	hsa-mir-200c	V$ZID_01
4	4	hsa-mir-28	hsa-mir-200c	V$CDPCR3HD_01
4	4	hsa-mir-28	hsa-mir-190	V$CMYB_01
4	4	hsa-mir-28	hsa-mir-190	V$MRF2_01
4	4	hsa-mir-28	hsa-mir-204	V$OCT1_03
4	4	hsa-mir-28	hsa-mir-204	V$OCT1_06
4	4	hsa-mir-28	hsa-mir-22	V$FREAC3_01
4	4	hsa-mir-28	hsa-mir-22	V$AP1_01
4	4	hsa-mir-10b	hsa-mir-30a	V$HNF3B_01
4	4	hsa-mir-10b	hsa-mir-30a	V$OCT1_02
4	4	hsa-mir-10b	hsa-mir-30a	V$RSRFC4_01
4	4	hsa-mir-10b	hsa-mir-30a	V$OCT_C
4	4	hsa-mir-10b	hsa-mir-30a	V$NFKB_C
4	4	hsa-mir-10b	hsa-mir-140	V$PAX2_01
4	4	hsa-mir-10b	hsa-mir-140	V$NKX22_01
4	4	hsa-mir-10b	hsa-mir-140	V$NKX25_01
4	4	hsa-mir-10b	hsa-mir-140	V$MRF2_01
4	4	hsa-mir-10b	hsa-mir-140	V$CEBP_01
4	4	hsa-mir-10b	hsa-mir-140	V$FREAC2_01
4	4	hsa-mir-10b	hsa-mir-140	V$CP2_01
4	4	hsa-mir-10b	hsa-mir-140	V$ROAZ_01
4	4	hsa-mir-10b	hsa-mir-140	V$RORA1_01
4	4	hsa-mir-10b	hsa-mir-140	V$MAZR_01
4	4	hsa-mir-10b	hsa-mir-214	V$NKX22_01
4	4	hsa-mir-10b	hsa-mir-214	V$FREAC7_01
4	4	hsa-mir-10b	hsa-mir-214	V$CP2_01
4	4	hsa-mir-10b	hsa-mir-214	V$PPARG_02
4	4	hsa-mir-10b	hsa-mir-99b	V$PAX2_01
4	4	hsa-mir-10b	hsa-mir-99b	V$GATA3_01
4	4	hsa-mir-10b	hsa-mir-99b	V$ROAZ_01
4	4	hsa-mir-10b	hsa-mir-99b	V$LMO2COM_01
4	4	hsa-mir-10b	hsa-mir-99b	V$MAZR_01
4	4	hsa-mir-10b	hsa-mir-99b	V$COUP_01
4	4	hsa-mir-10b	hsa-mir-136	V$PAX2_01
4	4	hsa-mir-10b	hsa-mir-136	V$CEBP_01
4	4	hsa-mir-10b	hsa-mir-136	V$GATA3_01
4	4	hsa-mir-10b	hsa-mir-136	V$XBP1_01
4	4	hsa-mir-10b	hsa-mir-136	V$EVI1_01
4	4	hsa-mir-10b	hsa-mir-136	V$ROAZ_01
4	4	hsa-mir-10b	hsa-mir-136	V$PAX6_01
4	4	hsa-mir-10b	hsa-mir-136	V$PPARG_02
4	4	hsa-mir-10b	hsa-mir-136	V$ER_Q6
4	4	hsa-mir-10b	hsa-mir-136	V$HOX13_01
4	4	hsa-mir-10b	hsa-mir-136	V$NFKB_C
4	4	hsa-mir-10b	hsa-mir-136	V$COUP_01
4	4	hsa-mir-10b	hsa-mir-200c	V$MRF2_01
4	4	hsa-mir-10b	hsa-mir-200c	V$FREAC3_01
4	4	hsa-mir-10b	hsa-mir-200c	V$FREAC2_01
4	4	hsa-mir-10b	hsa-mir-200c	V$ARNT_01
4	4	hsa-mir-10b	hsa-mir-200c	V$MYCMAX_01
4	4	hsa-mir-10b	hsa-mir-200c	V$USF_01
4	4	hsa-mir-10b	hsa-mir-200c	V$SREBP1_01
4	4	hsa-mir-10b	hsa-mir-200c	V$CDP_01
4	4	hsa-mir-10b	hsa-mir-200c	V$CP2_01
4	4	hsa-mir-10b	hsa-mir-200c	V$ROAZ_01
4	4	hsa-mir-10b	hsa-mir-200c	V$RORA1_01
4	4	hsa-mir-10b	hsa-mir-200c	V$MAZR_01
4	4	hsa-mir-10b	hsa-mir-200c	V$COMP1_01
4	4	hsa-mir-10b	hsa-mir-200c	V$STAT3_01
4	4	hsa-mir-10b	hsa-mir-190	V$MRF2_01
4	4	hsa-mir-10b	hsa-mir-204	V$RSRFC4_01
4	4	hsa-mir-10b	hsa-mir-204	V$PAX6_01
4	4	hsa-mir-10b	hsa-mir-22	V$FREAC3_01
4	4	hsa-mir-10b	hsa-mir-22	V$PPARG_02
4	4	hsa-mir-10b	hsa-mir-22	V$ER_Q6
4	4	hsa-mir-10b	hsa-mir-22	V$PAX4_03
4	4	hsa-mir-30a	hsa-mir-140	V$HAND1E47_01
4	4	hsa-mir-30a	hsa-mir-214	V$FOXD3_01
4	4	hsa-mir-30a	hsa-mir-99b	V$NFAT_Q6
4	4	hsa-mir-30a	hsa-mir-136	V$NFKB_C
4	4	hsa-mir-30a	hsa-mir-136	V$AP1FJ_Q2
4	4	hsa-mir-30a	hsa-mir-136	V$CDPCR3HD_01
4	4	hsa-mir-30a	hsa-mir-200c	V$SREBP1_02
4	4	hsa-mir-30a	hsa-mir-200c	V$LYF1_01
4	4	hsa-mir-30a	hsa-mir-200c	V$CDPCR3HD_01
4	4	hsa-mir-30a	hsa-mir-200c	V$NFAT_Q6
4	4	hsa-mir-30a	hsa-mir-190	V$SREBP1_02
4	4	hsa-mir-30a	hsa-mir-190	V$MSX1_01
4	4	hsa-mir-30a	hsa-mir-204	V$RSRFC4_01
4	4	hsa-mir-140	hsa-mir-214	V$CP2_01
4	4	hsa-mir-140	hsa-mir-214	V$MEF2_04
4	4	hsa-mir-140	hsa-mir-214	V$NKX22_01
4	4	hsa-mir-140	hsa-mir-99b	V$ARP1_01
4	4	hsa-mir-140	hsa-mir-99b	V$MAZR_01
4	4	hsa-mir-140	hsa-mir-99b	V$ROAZ_01
4	4	hsa-mir-140	hsa-mir-99b	V$PAX2_01
4	4	hsa-mir-140	hsa-mir-136	V$MYB_Q6
4	4	hsa-mir-140	hsa-mir-136	V$CEBP_01
4	4	hsa-mir-140	hsa-mir-136	V$AML1_01
4	4	hsa-mir-140	hsa-mir-136	V$GR_Q6
4	4	hsa-mir-140	hsa-mir-136	V$ARP1_01
4	4	hsa-mir-140	hsa-mir-136	V$HMX1_01
4	4	hsa-mir-140	hsa-mir-136	V$ROAZ_01
4	4	hsa-mir-140	hsa-mir-136	V$PAX2_01
4	4	hsa-mir-140	hsa-mir-200c	V$RORA1_01
4	4	hsa-mir-140	hsa-mir-200c	V$FREAC2_01
4	4	hsa-mir-140	hsa-mir-200c	V$SPZ1_01
4	4	hsa-mir-140	hsa-mir-200c	V$CP2_01
4	4	hsa-mir-140	hsa-mir-200c	V$PAX4_04
4	4	hsa-mir-140	hsa-mir-200c	V$AML1_01
4	4	hsa-mir-140	hsa-mir-200c	V$TAL1BETAITF2_01
4	4	hsa-mir-140	hsa-mir-200c	V$GR_Q6
4	4	hsa-mir-140	hsa-mir-200c	V$FAC1_01
4	4	hsa-mir-140	hsa-mir-200c	V$ARP1_01
4	4	hsa-mir-140	hsa-mir-200c	V$MAZR_01
4	4	hsa-mir-140	hsa-mir-200c	V$MEF2_04
4	4	hsa-mir-140	hsa-mir-200c	V$TAL1ALPHAE47_01
4	4	hsa-mir-140	hsa-mir-200c	V$TAL1BETAE47_01
4	4	hsa-mir-140	hsa-mir-200c	V$HMX1_01
4	4	hsa-mir-140	hsa-mir-200c	V$MRF2_01
4	4	hsa-mir-140	hsa-mir-200c	V$ROAZ_01
4	4	hsa-mir-140	hsa-mir-190	V$ISRE_01
4	4	hsa-mir-140	hsa-mir-190	V$GR_Q6
4	4	hsa-mir-140	hsa-mir-190	V$MRF2_01
4	4	hsa-mir-140	hsa-mir-22	V$TAXCREB_02
4	4	hsa-mir-214	hsa-mir-99b	V$RFX1_02
4	4	hsa-mir-214	hsa-mir-136	V$PPARG_02
4	4	hsa-mir-214	hsa-mir-136	V$SRF_01
4	4	hsa-mir-214	hsa-mir-136	V$OCT1_06
4	4	hsa-mir-214	hsa-mir-200c	V$MEF2_04
4	4	hsa-mir-214	hsa-mir-200c	V$CP2_01
4	4	hsa-mir-214	hsa-mir-200c	V$AREB6_02
4	4	hsa-mir-214	hsa-mir-200c	V$FOXO4_02
4	4	hsa-mir-214	hsa-mir-200c	V$FREAC4_01
4	4	hsa-mir-214	hsa-mir-204	V$FOXJ2_01
4	4	hsa-mir-214	hsa-mir-204	V$OCT1_06
4	4	hsa-mir-214	hsa-mir-22	V$PPARG_02
4	4	hsa-mir-99b	hsa-mir-136	V$PAX5_01
4	4	hsa-mir-99b	hsa-mir-136	V$GATA3_01
4	4	hsa-mir-99b	hsa-mir-136	V$ARP1_01
4	4	hsa-mir-99b	hsa-mir-136	V$PAX2_01
4	4	hsa-mir-99b	hsa-mir-136	V$PAX4_01
4	4	hsa-mir-99b	hsa-mir-136	V$COUP_01
4	4	hsa-mir-99b	hsa-mir-136	V$HEN1_02
4	4	hsa-mir-99b	hsa-mir-136	V$AP4_01
4	4	hsa-mir-99b	hsa-mir-136	V$ROAZ_01
4	4	hsa-mir-99b	hsa-mir-136	V$ZIC3_01
4	4	hsa-mir-99b	hsa-mir-136	V$RREB1_01
4	4	hsa-mir-99b	hsa-mir-200c	V$NFAT_Q6
4	4	hsa-mir-99b	hsa-mir-200c	V$PAX5_01
4	4	hsa-mir-99b	hsa-mir-200c	V$ZID_01
4	4	hsa-mir-99b	hsa-mir-200c	V$ARP1_01
4	4	hsa-mir-99b	hsa-mir-200c	V$AP4_01
4	4	hsa-mir-99b	hsa-mir-200c	V$ROAZ_01
4	4	hsa-mir-99b	hsa-mir-200c	V$MAZR_01
4	4	hsa-mir-99b	hsa-mir-200c	V$RREB1_01
4	4	hsa-mir-99b	hsa-mir-22	V$HEN1_02
4	4	hsa-mir-99b	hsa-mir-22	V$ZIC3_01
4	4	hsa-mir-136	hsa-mir-200c	V$AREB6_01
4	4	hsa-mir-136	hsa-mir-200c	V$RREB1_01
4	4	hsa-mir-136	hsa-mir-200c	V$GCNF_01
4	4	hsa-mir-136	hsa-mir-200c	V$ARP1_01
4	4	hsa-mir-136	hsa-mir-200c	V$HMX1_01
4	4	hsa-mir-136	hsa-mir-200c	V$PAX5_01
4	4	hsa-mir-136	hsa-mir-200c	V$ROAZ_01
4	4	hsa-mir-136	hsa-mir-200c	V$BACH1_01
4	4	hsa-mir-136	hsa-mir-200c	V$AP4_01
4	4	hsa-mir-136	hsa-mir-200c	V$CDPCR3HD_01
4	4	hsa-mir-136	hsa-mir-200c	V$GR_Q6
4	4	hsa-mir-136	hsa-mir-200c	V$AML1_01
4	4	hsa-mir-136	hsa-mir-200c	V$HSF2_01
4	4	hsa-mir-136	hsa-mir-200c	V$ZIC1_01
4	4	hsa-mir-136	hsa-mir-190	V$GR_Q6
4	4	hsa-mir-136	hsa-mir-204	V$PAX6_01
4	4	hsa-mir-136	hsa-mir-204	V$OCT1_06
4	4	hsa-mir-136	hsa-mir-22	V$AP2REP_01
4	4	hsa-mir-136	hsa-mir-22	V$ZIC3_01
4	4	hsa-mir-136	hsa-mir-22	V$ER_Q6
4	4	hsa-mir-136	hsa-mir-22	V$BACH1_01
4	4	hsa-mir-136	hsa-mir-22	V$PPARG_02
4	4	hsa-mir-136	hsa-mir-22	V$ZIC1_01
4	4	hsa-mir-136	hsa-mir-22	V$HEN1_02
4	4	hsa-mir-200c	hsa-mir-190	V$SEF1_C
4	4	hsa-mir-200c	hsa-mir-190	V$MRF2_01
4	4	hsa-mir-200c	hsa-mir-190	V$SREBP1_02
4	4	hsa-mir-200c	hsa-mir-190	V$GR_Q6
4	4	hsa-mir-200c	hsa-mir-204	V$CEBPB_01
4	4	hsa-mir-200c	hsa-mir-204	V$RP58_01
4	4	hsa-mir-200c	hsa-mir-204	V$E47_02
4	4	hsa-mir-200c	hsa-mir-22	V$ZIC1_01
4	4	hsa-mir-200c	hsa-mir-22	V$FREAC3_01
4	4	hsa-mir-200c	hsa-mir-22	V$BACH1_01
4	4	hsa-mir-200c	hsa-mir-22	V$NRF2_01
4	4	hsa-mir-204	hsa-mir-22	V$HLF_01
5	5	hsa-mir-132	hsa-mir-137	V$LUN1_01
5	5	hsa-mir-132	hsa-mir-137	V$AHRARNT_02
5	5	hsa-mir-132	hsa-mir-127	V$COUP_01
5	5	hsa-mir-132	hsa-mir-127	V$AP1FJ_Q2
5	5	hsa-mir-132	hsa-mir-127	V$PAX5_02
5	5	hsa-mir-221	hsa-mir-137	V$CDPCR3HD_01
5	5	hsa-mir-221	hsa-mir-127	V$CDPCR3HD_01
5	5	hsa-mir-137	hsa-mir-127	V$FOXJ2_02
5	5	hsa-mir-137	hsa-mir-127	V$CDPCR3HD_01
5	5	hsa-mir-137	hsa-mir-127	V$P300_01
5	5	hsa-mir-137	hsa-mir-127	V$HMX1_01
5	5	hsa-mir-137	hsa-mir-127	V$PAX5_01
6	6	hsa-mir-191	hsa-mir-342	V$ARP1_01
6	6	hsa-mir-191	hsa-mir-10a	V$XBP1_01
6	6	hsa-mir-191	hsa-mir-10a	V$P53_01
6	6	hsa-mir-191	hsa-mir-10a	V$CDPCR1_01
6	6	hsa-mir-191	hsa-mir-10a	V$HTF_01
6	6	hsa-mir-191	hsa-mir-10a	V$GCNF_01
6	6	hsa-mir-191	hsa-mir-10a	V$E2F_02
6	6	hsa-mir-191	hsa-mir-10a	V$ARNT_02
6	6	hsa-mir-191	hsa-mir-10a	V$NCX_01
6	6	hsa-mir-191	hsa-mir-10a	V$EVI1_05
6	6	hsa-mir-191	hsa-mir-10a	V$ZIC1_01
6	6	hsa-mir-191	hsa-mir-10a	V$ZIC2_01
6	6	hsa-mir-191	hsa-mir-10a	V$FOXO4_01
6	6	hsa-mir-191	hsa-mir-10a	V$AHRARNT_02
6	6	hsa-mir-191	hsa-mir-10a	V$PPARA_01
6	6	hsa-mir-191	hsa-mir-10a	V$PAX5_02
6	6	hsa-mir-191	hsa-mir-10a	V$HAND1E47_01
6	6	hsa-mir-191	hsa-mir-10a	V$AML1_01
6	6	hsa-mir-191	hsa-mir-10a	V$EGR2_01
6	6	hsa-mir-191	hsa-mir-10a	V$EGR3_01
6	6	hsa-mir-191	hsa-mir-10a	V$LMO2COM_02
6	6	hsa-mir-191	hsa-mir-10a	V$LMO2COM_01
6	6	hsa-mir-191	hsa-mir-10a	V$STAT3_02
6	6	hsa-mir-191	hsa-mir-10a	V$OCT1_02
6	6	hsa-mir-191	hsa-mir-10a	V$PPARG_01
6	6	hsa-mir-191	hsa-mir-10a	V$IK3_01
6	6	hsa-mir-191	hsa-mir-10a	V$STAT5A_02
6	6	hsa-mir-191	hsa-mir-10a	V$OCT1_01
6	6	hsa-mir-191	hsa-mir-10a	V$AREB6_02
6	6	hsa-mir-191	hsa-mir-10a	V$PAX2_01
6	6	hsa-mir-191	hsa-mir-10a	V$AREB6_03
6	6	hsa-mir-191	hsa-mir-10a	V$PAX3_01
6	6	hsa-mir-191	hsa-mir-10a	V$NRSF_01
6	6	hsa-mir-191	hsa-mir-10a	V$PAX5_01
6	6	hsa-mir-191	hsa-mir-10a	V$MYCMAX_01
6	6	hsa-mir-191	hsa-mir-10a	V$P300_01
6	6	hsa-mir-191	hsa-mir-10a	V$CMYB_01
6	6	hsa-mir-191	hsa-mir-10a	V$MEF2_01
6	6	hsa-mir-191	hsa-mir-10a	V$RSRFC4_01
6	6	hsa-mir-342	hsa-mir-10a	V$NKX25_01
7	7	hsa-mir-200a	hsa-mir-200b	V$SP1_01
7	7	hsa-mir-200a	hsa-mir-200b	V$CP2_01
7	7	hsa-mir-200a	hsa-mir-200b	V$CDP_01
7	7	hsa-mir-200a	hsa-mir-200b	V$AHR_01
7	7	hsa-mir-200a	hsa-mir-200b	V$ATF_01
7	7	hsa-mir-200a	hsa-mir-200b	V$CREBP1_Q2
7	7	hsa-mir-200a	hsa-mir-200b	V$CREB_Q2
7	7	hsa-mir-200a	hsa-mir-200b	V$BACH2_01
7	7	hsa-mir-200a	hsa-mir-200b	V$AP1FJ_Q2
7	7	hsa-mir-200a	hsa-mir-200b	V$GFI1_01
7	7	hsa-mir-200a	hsa-mir-200b	V$SRF_C
7	7	hsa-mir-200a	hsa-mir-200b	V$P53_01
7	7	hsa-mir-200a	hsa-mir-200b	V$AREB6_01
7	7	hsa-mir-200a	hsa-mir-200b	V$ATF6_01
7	7	hsa-mir-200a	hsa-mir-200b	V$HSF1_01
7	7	hsa-mir-200a	hsa-mir-200b	V$HSF2_01
7	7	hsa-mir-200a	hsa-mir-200b	V$NCX_01
7	7	hsa-mir-200a	hsa-mir-200b	V$CHX10_01
7	7	hsa-mir-200a	hsa-mir-200b	V$OCT1_07
7	7	hsa-mir-200a	hsa-mir-200b	V$IK2_01
8	8	hsa-mir-23b	hsa-mir-222	V$MIF1_01
8	8	hsa-mir-23b	hsa-mir-100	V$SOX5_01
8	8	hsa-mir-23b	hsa-mir-98	V$PAX4_04
8	8	hsa-mir-23b	hsa-mir-98	V$CDPCR1_01
8	8	hsa-mir-23b	hsa-mir-98	V$GATA1_01
8	8	hsa-mir-23b	hsa-mir-98	V$MYOD_01
8	8	hsa-mir-23b	hsa-mir-99a	V$SOX5_01
8	8	hsa-mir-222	hsa-mir-100	V$PAX2_02
8	8	hsa-mir-222	hsa-mir-100	V$HLF_01
8	8	hsa-mir-222	hsa-mir-98	V$CDPCR3HD_01
8	8	hsa-mir-222	hsa-mir-98	V$STAT5A_02
8	8	hsa-mir-222	hsa-mir-99a	V$CDPCR3HD_01
8	8	hsa-mir-222	hsa-mir-99a	V$AHR_01
8	8	hsa-mir-222	hsa-mir-99a	V$HLF_01
8	8	hsa-mir-30d	hsa-mir-100	V$HFH3_01
8	8	hsa-mir-30d	hsa-mir-100	V$HFH1_01
8	8	hsa-mir-30d	hsa-mir-100	V$FREAC7_01
8	8	hsa-mir-30d	hsa-mir-100	V$EVI1_06
8	8	hsa-mir-30d	hsa-mir-100	V$IRF2_01
8	8	hsa-mir-30d	hsa-mir-98	V$MRF2_01
8	8	hsa-mir-30d	hsa-mir-98	V$HSF1_01
8	8	hsa-mir-30d	hsa-mir-98	V$HSF2_01
8	8	hsa-mir-30d	hsa-mir-98	V$FREAC2_01
8	8	hsa-mir-30d	hsa-mir-98	V$FREAC4_01
8	8	hsa-mir-30d	hsa-mir-98	V$FOXO1_02
8	8	hsa-mir-30d	hsa-mir-98	V$FOXO3_01
8	8	hsa-mir-30d	hsa-mir-98	V$USF_02
8	8	hsa-mir-30d	hsa-mir-98	V$EVI1_06
8	8	hsa-mir-30d	hsa-mir-99a	V$FREAC2_01
8	8	hsa-mir-30d	hsa-mir-99a	V$FREAC4_01
8	8	hsa-mir-30d	hsa-mir-99a	V$FOXO4_02
8	8	hsa-mir-30d	hsa-mir-99a	V$IRF2_01
8	8	hsa-mir-100	hsa-mir-98	V$FREAC3_01
8	8	hsa-mir-100	hsa-mir-98	V$GFI1_01
8	8	hsa-mir-100	hsa-mir-98	V$PAX2_01
8	8	hsa-mir-100	hsa-mir-98	V$EVI1_06
8	8	hsa-mir-100	hsa-mir-98	V$PAX6_01
8	8	hsa-mir-100	hsa-mir-98	V$YY1_01
8	8	hsa-mir-100	hsa-mir-98	V$TGIF_01
8	8	hsa-mir-100	hsa-mir-99a	V$FOXJ2_01
8	8	hsa-mir-100	hsa-mir-99a	V$FOXD3_01
8	8	hsa-mir-100	hsa-mir-99a	V$FREAC3_01
8	8	hsa-mir-100	hsa-mir-99a	V$GFI1_01
8	8	hsa-mir-100	hsa-mir-99a	V$HLF_01
8	8	hsa-mir-100	hsa-mir-99a	V$S8_01
8	8	hsa-mir-100	hsa-mir-99a	V$NKX25_02
8	8	hsa-mir-100	hsa-mir-99a	V$FAC1_01
8	8	hsa-mir-100	hsa-mir-99a	V$FOXJ2_02
8	8	hsa-mir-100	hsa-mir-99a	V$PBX1_01
8	8	hsa-mir-100	hsa-mir-99a	V$SOX5_01
8	8	hsa-mir-100	hsa-mir-99a	V$AML1_01
8	8	hsa-mir-100	hsa-mir-99a	V$IRF2_01
8	8	hsa-mir-100	hsa-mir-99a	V$BRACH_01
8	8	hsa-mir-98	hsa-mir-99a	V$FREAC4_01
8	8	hsa-mir-98	hsa-mir-99a	V$PAX3_01
8	8	hsa-mir-98	hsa-mir-99a	V$FREAC2_01
8	8	hsa-mir-98	hsa-mir-99a	V$FREAC3_01
8	8	hsa-mir-98	hsa-mir-99a	V$GFI1_01
8	8	hsa-mir-98	hsa-mir-99a	V$EVI1_02
8	8	hsa-mir-98	hsa-mir-99a	V$HTF_01
8	8	hsa-mir-98	hsa-mir-99a	V$XBP1_01
8	8	hsa-mir-98	hsa-mir-99a	V$MYB_Q6
8	8	hsa-mir-98	hsa-mir-99a	V$TAXCREB_02
8	8	hsa-mir-98	hsa-mir-99a	V$CDPCR3HD_01
commonTFOriginal = 1736
