# Supplementary material for: Analyzing miRNA co-expression networks to explore TF-miRNA regulation
Source: BMC Bioinformatics. 2009 May 28;10:163. doi: 10.1186/1471-2105-10-163 (PMC2707367; doi:10.1186/1471-2105-10-163)
Supplement: Additional file 4 — TF-miRNA regulation information obtained for the stem cell dataset. It accumulates the list of the miRNA modules, which have TFBSs of some common TFs in their 10 kb 5' UR, found in all the PMs identified by the proposed method from the stem cell dataset. [file 1471-2105-10-163-S4.txt]

miRNA1 found in PM	miRNA2 found in PM	miRNA1	miRNA2	common TF
1	1	hsa-mir-587	hsa-mir-553	V$IRF1_01
1	1	hsa-mir-587	hsa-mir-553	V$PAX4_03
1	1	hsa-mir-587	hsa-mir-422a	V$OCT1_02
1	1	hsa-mir-587	hsa-mir-562	V$IRF1_01
1	1	hsa-mir-587	hsa-mir-562	V$IRF2_01
1	1	hsa-mir-587	hsa-mir-586	V$OCT1_02
1	1	hsa-mir-587	hsa-mir-489	V$IRF1_01
1	1	hsa-mir-587	hsa-mir-600	V$OCT1_02
1	1	hsa-mir-587	hsa-mir-581	V$EVI1_06
1	1	hsa-mir-587	hsa-mir-617	V$IRF1_01
1	1	hsa-mir-587	hsa-mir-630	V$OCT1_02
1	1	hsa-mir-587	hsa-mir-630	V$EVI1_06
1	1	hsa-mir-587	hsa-mir-609	V$EVI1_06
1	1	hsa-mir-587	hsa-mir-765	V$MZF1_01
1	1	hsa-mir-587	hsa-mir-597	V$MYOD_Q6
1	1	hsa-mir-587	hsa-mir-552	V$EVI1_06
1	1	hsa-mir-587	hsa-mir-412	V$EVI1_06
1	1	hsa-mir-587	hsa-mir-181d	V$OCT1_02
1	1	hsa-mir-587	hsa-mir-556	V$PAX4_03
1	1	hsa-mir-587	hsa-mir-590	V$EVI1_06
1	1	hsa-mir-587	hsa-mir-33b	V$PAX4_03
1	1	hsa-mir-587	hsa-mir-568	V$OCT1_02
1	1	hsa-mir-587	hsa-mir-568	V$IRF1_01
1	1	hsa-mir-587	hsa-mir-568	V$IRF2_01
1	1	hsa-mir-587	hsa-mir-802	V$EVI1_06
1	1	hsa-mir-587	hsa-mir-802	V$IRF1_01
1	1	hsa-mir-587	hsa-mir-577	V$OCT1_02
1	1	hsa-mir-567	hsa-mir-555	V$CDPCR3_01
1	1	hsa-mir-567	hsa-mir-553	V$OCT1_06
1	1	hsa-mir-567	hsa-mir-553	V$CDPCR3_01
1	1	hsa-mir-567	hsa-mir-422a	V$CDP_01
1	1	hsa-mir-567	hsa-mir-580	V$FOXD3_01
1	1	hsa-mir-567	hsa-mir-580	V$FOXO4_01
1	1	hsa-mir-567	hsa-mir-580	V$CDPCR3_01
1	1	hsa-mir-567	hsa-mir-562	V$SRY_02
1	1	hsa-mir-567	hsa-mir-562	V$SOX5_01
1	1	hsa-mir-567	hsa-mir-586	V$FAC1_01
1	1	hsa-mir-567	hsa-mir-599	V$FAC1_01
1	1	hsa-mir-567	hsa-mir-606	V$OCT1_06
1	1	hsa-mir-567	hsa-mir-606	V$FAC1_01
1	1	hsa-mir-567	hsa-mir-606	V$SOX5_01
1	1	hsa-mir-567	hsa-mir-606	V$CDP_01
1	1	hsa-mir-567	hsa-mir-600	V$FOXO4_01
1	1	hsa-mir-567	hsa-mir-581	V$SRY_02
1	1	hsa-mir-567	hsa-mir-617	V$OCT1_06
1	1	hsa-mir-567	hsa-mir-575	V$GATA1_03
1	1	hsa-mir-567	hsa-mir-184	V$OCT1_06
1	1	hsa-mir-567	hsa-mir-630	V$FOXD3_01
1	1	hsa-mir-567	hsa-mir-630	V$FOXO4_01
1	1	hsa-mir-567	hsa-mir-630	V$FAC1_01
1	1	hsa-mir-567	hsa-mir-630	V$SRY_02
1	1	hsa-mir-567	hsa-mir-492	V$FOXD3_01
1	1	hsa-mir-567	hsa-mir-492	V$CDPCR3_01
1	1	hsa-mir-567	hsa-mir-602	V$FOXD3_01
1	1	hsa-mir-567	hsa-mir-602	V$FAC1_01
1	1	hsa-mir-567	hsa-mir-602	V$CDPCR3_01
1	1	hsa-mir-567	hsa-mir-634	V$OCT1_06
1	1	hsa-mir-567	hsa-mir-569	V$OCT1_06
1	1	hsa-mir-567	hsa-mir-597	V$FOXD3_01
1	1	hsa-mir-567	hsa-mir-597	V$TAXCREB_02
1	1	hsa-mir-567	hsa-mir-597	V$SRY_02
1	1	hsa-mir-567	hsa-mir-558	V$CDPCR3_01
1	1	hsa-mir-567	hsa-mir-412	V$STAT3_01
1	1	hsa-mir-567	hsa-mir-502	V$CHOP_01
1	1	hsa-mir-567	hsa-mir-181d	V$FOXO4_01
1	1	hsa-mir-567	hsa-mir-181d	V$CDP_01
1	1	hsa-mir-567	hsa-mir-556	V$OCT1_06
1	1	hsa-mir-567	hsa-mir-556	V$FAC1_01
1	1	hsa-mir-567	hsa-mir-556	V$SOX5_01
1	1	hsa-mir-567	hsa-mir-590	V$STAT3_01
1	1	hsa-mir-567	hsa-mir-33b	V$CHOP_01
1	1	hsa-mir-567	hsa-mir-33b	V$FAC1_01
1	1	hsa-mir-567	hsa-mir-33b	V$SRY_02
1	1	hsa-mir-567	hsa-mir-568	V$FOXD3_01
1	1	hsa-mir-567	hsa-mir-568	V$FAC1_01
1	1	hsa-mir-567	hsa-mir-548c	V$OCT1_06
1	1	hsa-mir-555	hsa-mir-553	V$CDPCR3_01
1	1	hsa-mir-555	hsa-mir-553	V$ZIC1_01
1	1	hsa-mir-555	hsa-mir-422a	V$EN1_01
1	1	hsa-mir-555	hsa-mir-580	V$OCT1_04
1	1	hsa-mir-555	hsa-mir-580	V$FOXO1_01
1	1	hsa-mir-555	hsa-mir-580	V$CDPCR3_01
1	1	hsa-mir-555	hsa-mir-562	V$MEF2_03
1	1	hsa-mir-555	hsa-mir-562	V$EN1_01
1	1	hsa-mir-555	hsa-mir-586	V$TATA_C
1	1	hsa-mir-555	hsa-mir-586	V$ZIC1_01
1	1	hsa-mir-555	hsa-mir-586	V$ZIC3_01
1	1	hsa-mir-555	hsa-mir-606	V$TCF11_01
1	1	hsa-mir-555	hsa-mir-606	V$FOXO1_01
1	1	hsa-mir-555	hsa-mir-606	V$STAT5B_01
1	1	hsa-mir-555	hsa-mir-606	V$OCT1_03
1	1	hsa-mir-555	hsa-mir-606	V$EN1_01
1	1	hsa-mir-555	hsa-mir-606	V$HSF2_01
1	1	hsa-mir-555	hsa-mir-606	V$ARP1_01
1	1	hsa-mir-555	hsa-mir-489	V$MEF2_03
1	1	hsa-mir-555	hsa-mir-489	V$PBX1_02
1	1	hsa-mir-555	hsa-mir-600	V$OCT1_04
1	1	hsa-mir-555	hsa-mir-600	V$ARP1_01
1	1	hsa-mir-555	hsa-mir-581	V$OCT1_04
1	1	hsa-mir-555	hsa-mir-581	V$FOXO1_01
1	1	hsa-mir-555	hsa-mir-617	V$OCT1_04
1	1	hsa-mir-555	hsa-mir-184	V$EVI1_02
1	1	hsa-mir-555	hsa-mir-184	V$YY1_02
1	1	hsa-mir-555	hsa-mir-630	V$FOXO1_01
1	1	hsa-mir-555	hsa-mir-630	V$TATA_C
1	1	hsa-mir-555	hsa-mir-630	V$GATA2_01
1	1	hsa-mir-555	hsa-mir-630	V$HSF2_01
1	1	hsa-mir-555	hsa-mir-765	V$MSX1_01
1	1	hsa-mir-555	hsa-mir-765	V$ZIC3_01
1	1	hsa-mir-555	hsa-mir-765	V$YY1_02
1	1	hsa-mir-555	hsa-mir-765	V$PAX4_01
1	1	hsa-mir-555	hsa-mir-492	V$CDPCR3_01
1	1	hsa-mir-555	hsa-mir-593	V$OCT1_04
1	1	hsa-mir-555	hsa-mir-593	V$TATA_C
1	1	hsa-mir-555	hsa-mir-593	V$TATA_01
1	1	hsa-mir-555	hsa-mir-593	V$YY1_02
1	1	hsa-mir-555	hsa-mir-602	V$OCT1_04
1	1	hsa-mir-555	hsa-mir-602	V$TATA_C
1	1	hsa-mir-555	hsa-mir-602	V$CDPCR3_01
1	1	hsa-mir-555	hsa-mir-602	V$EN1_01
1	1	hsa-mir-555	hsa-mir-634	V$MEF2_03
1	1	hsa-mir-555	hsa-mir-634	V$OCT1_03
1	1	hsa-mir-555	hsa-mir-569	V$RORA2_01
1	1	hsa-mir-555	hsa-mir-569	V$ARP1_01
1	1	hsa-mir-555	hsa-mir-597	V$FOXO1_01
1	1	hsa-mir-555	hsa-mir-558	V$CDPCR3_01
1	1	hsa-mir-555	hsa-mir-558	V$EN1_01
1	1	hsa-mir-555	hsa-mir-552	V$PBX1_02
1	1	hsa-mir-555	hsa-mir-552	V$EN1_01
1	1	hsa-mir-555	hsa-mir-552	V$GATA1_01
1	1	hsa-mir-555	hsa-mir-412	V$RORA2_01
1	1	hsa-mir-555	hsa-mir-502	V$TATA_01
1	1	hsa-mir-555	hsa-mir-502	V$ARP1_01
1	1	hsa-mir-555	hsa-mir-181d	V$PAX2_02
1	1	hsa-mir-555	hsa-mir-181d	V$YY1_02
1	1	hsa-mir-555	hsa-mir-556	V$OCT1_04
1	1	hsa-mir-555	hsa-mir-556	V$OCT1_03
1	1	hsa-mir-555	hsa-mir-556	V$EN1_01
1	1	hsa-mir-555	hsa-mir-33b	V$TATA_01
1	1	hsa-mir-555	hsa-mir-33b	V$MSX1_01
1	1	hsa-mir-555	hsa-mir-568	V$RORA2_01
1	1	hsa-mir-555	hsa-mir-568	V$TATA_C
1	1	hsa-mir-555	hsa-mir-568	V$EN1_01
1	1	hsa-mir-555	hsa-mir-650	V$EVI1_02
1	1	hsa-mir-555	hsa-mir-589	V$GATA1_01
1	1	hsa-mir-555	hsa-mir-653	V$MEF2_03
1	1	hsa-mir-555	hsa-mir-653	V$PBX1_02
1	1	hsa-mir-555	hsa-mir-548c	V$MSX1_01
1	1	hsa-mir-555	hsa-mir-802	V$OCT1_04
1	1	hsa-mir-555	hsa-mir-802	V$FOXO1_01
1	1	hsa-mir-555	hsa-mir-802	V$GATA2_01
1	1	hsa-mir-658	hsa-mir-562	V$YY1_01
1	1	hsa-mir-658	hsa-mir-562	V$ZID_01
1	1	hsa-mir-658	hsa-mir-562	V$RFX1_02
1	1	hsa-mir-658	hsa-mir-586	V$HMX1_01
1	1	hsa-mir-658	hsa-mir-586	V$COMP1_01
1	1	hsa-mir-658	hsa-mir-489	V$YY1_01
1	1	hsa-mir-658	hsa-mir-600	V$MYOGNF1_01
1	1	hsa-mir-658	hsa-mir-184	V$YY1_01
1	1	hsa-mir-658	hsa-mir-184	V$HMX1_01
1	1	hsa-mir-658	hsa-mir-557	V$YY1_01
1	1	hsa-mir-658	hsa-mir-609	V$YY1_01
1	1	hsa-mir-658	hsa-mir-765	V$ZID_01
1	1	hsa-mir-658	hsa-mir-492	V$COMP1_01
1	1	hsa-mir-658	hsa-mir-593	V$TAXCREB_01
1	1	hsa-mir-658	hsa-mir-593	V$RFX1_02
1	1	hsa-mir-658	hsa-mir-593	V$MIF1_01
1	1	hsa-mir-658	hsa-mir-602	V$TAXCREB_01
1	1	hsa-mir-658	hsa-mir-634	V$HMX1_01
1	1	hsa-mir-658	hsa-mir-634	V$COMP1_01
1	1	hsa-mir-658	hsa-mir-558	V$YY1_01
1	1	hsa-mir-658	hsa-mir-412	V$MYOGNF1_01
1	1	hsa-mir-658	hsa-mir-412	V$RFX1_02
1	1	hsa-mir-658	hsa-mir-502	V$HMX1_01
1	1	hsa-mir-658	hsa-mir-556	V$MIF1_01
1	1	hsa-mir-658	hsa-mir-33b	V$COMP1_01
1	1	hsa-mir-658	hsa-mir-568	V$HMX1_01
1	1	hsa-mir-658	hsa-mir-653	V$YY1_01
1	1	hsa-mir-553	hsa-mir-422a	V$TCF11MAFG_01
1	1	hsa-mir-553	hsa-mir-580	V$CDPCR3_01
1	1	hsa-mir-553	hsa-mir-562	V$IRF1_01
1	1	hsa-mir-553	hsa-mir-562	V$BRACH_01
1	1	hsa-mir-553	hsa-mir-562	V$CDC5_01
1	1	hsa-mir-553	hsa-mir-562	V$HFH3_01
1	1	hsa-mir-553	hsa-mir-586	V$ZIC1_01
1	1	hsa-mir-553	hsa-mir-586	V$ZIC2_01
1	1	hsa-mir-553	hsa-mir-586	V$HFH3_01
1	1	hsa-mir-553	hsa-mir-606	V$BRACH_01
1	1	hsa-mir-553	hsa-mir-606	V$OCT1_06
1	1	hsa-mir-553	hsa-mir-606	V$CEBP_C
1	1	hsa-mir-553	hsa-mir-606	V$TCF11MAFG_01
1	1	hsa-mir-553	hsa-mir-489	V$IRF1_01
1	1	hsa-mir-553	hsa-mir-581	V$CDC5_01
1	1	hsa-mir-553	hsa-mir-617	V$IRF1_01
1	1	hsa-mir-553	hsa-mir-617	V$OCT1_06
1	1	hsa-mir-553	hsa-mir-184	V$BRACH_01
1	1	hsa-mir-553	hsa-mir-184	V$OCT1_06
1	1	hsa-mir-553	hsa-mir-184	V$NFE2_01
1	1	hsa-mir-553	hsa-mir-184	V$AP1_01
1	1	hsa-mir-553	hsa-mir-557	V$NFE2_01
1	1	hsa-mir-553	hsa-mir-557	V$AP1_01
1	1	hsa-mir-553	hsa-mir-630	V$CDC5_01
1	1	hsa-mir-553	hsa-mir-630	V$CEBP_C
1	1	hsa-mir-553	hsa-mir-630	V$FREAC3_01
1	1	hsa-mir-553	hsa-mir-630	V$HFH3_01
1	1	hsa-mir-553	hsa-mir-765	V$BRACH_01
1	1	hsa-mir-553	hsa-mir-765	V$ZIC2_01
1	1	hsa-mir-553	hsa-mir-765	V$AP1_01
1	1	hsa-mir-553	hsa-mir-492	V$CDPCR3_01
1	1	hsa-mir-553	hsa-mir-492	V$HFH3_01
1	1	hsa-mir-553	hsa-mir-602	V$CDPCR3_01
1	1	hsa-mir-553	hsa-mir-602	V$HFH3_01
1	1	hsa-mir-553	hsa-mir-634	V$OCT1_06
1	1	hsa-mir-553	hsa-mir-634	V$AP1_01
1	1	hsa-mir-553	hsa-mir-569	V$OCT1_06
1	1	hsa-mir-553	hsa-mir-597	V$BRACH_01
1	1	hsa-mir-553	hsa-mir-597	V$TCF11MAFG_01
1	1	hsa-mir-553	hsa-mir-558	V$CDPCR3_01
1	1	hsa-mir-553	hsa-mir-552	V$TCF11MAFG_01
1	1	hsa-mir-553	hsa-mir-552	V$NFE2_01
1	1	hsa-mir-553	hsa-mir-552	V$AP1_01
1	1	hsa-mir-553	hsa-mir-412	V$CDC5_01
1	1	hsa-mir-553	hsa-mir-502	V$BRACH_01
1	1	hsa-mir-553	hsa-mir-556	V$OCT1_06
1	1	hsa-mir-553	hsa-mir-556	V$PAX4_03
1	1	hsa-mir-553	hsa-mir-590	V$CEBP_C
1	1	hsa-mir-553	hsa-mir-33b	V$PAX4_03
1	1	hsa-mir-553	hsa-mir-33b	V$CEBP_C
1	1	hsa-mir-553	hsa-mir-33b	V$FREAC3_01
1	1	hsa-mir-553	hsa-mir-33b	V$HFH3_01
1	1	hsa-mir-553	hsa-mir-568	V$IRF1_01
1	1	hsa-mir-553	hsa-mir-568	V$BRACH_01
1	1	hsa-mir-553	hsa-mir-568	V$CDC5_01
1	1	hsa-mir-553	hsa-mir-568	V$FREAC3_01
1	1	hsa-mir-553	hsa-mir-568	V$HFH3_01
1	1	hsa-mir-553	hsa-mir-548c	V$OCT1_06
1	1	hsa-mir-553	hsa-mir-802	V$IRF1_01
1	1	hsa-mir-422a	hsa-mir-562	V$EN1_01
1	1	hsa-mir-422a	hsa-mir-586	V$OCT1_02
1	1	hsa-mir-422a	hsa-mir-606	V$EN1_01
1	1	hsa-mir-422a	hsa-mir-606	V$CDP_01
1	1	hsa-mir-422a	hsa-mir-606	V$TAL1BETAE47_01
1	1	hsa-mir-422a	hsa-mir-606	V$TCF11MAFG_01
1	1	hsa-mir-422a	hsa-mir-489	V$RP58_01
1	1	hsa-mir-422a	hsa-mir-600	V$OCT1_02
1	1	hsa-mir-422a	hsa-mir-600	V$RP58_01
1	1	hsa-mir-422a	hsa-mir-581	V$AP1_C
1	1	hsa-mir-422a	hsa-mir-607	V$GCNF_01
1	1	hsa-mir-422a	hsa-mir-184	V$AP1_C
1	1	hsa-mir-422a	hsa-mir-557	V$PPARG_02
1	1	hsa-mir-422a	hsa-mir-630	V$GR_Q6
1	1	hsa-mir-422a	hsa-mir-630	V$OCT1_02
1	1	hsa-mir-422a	hsa-mir-609	V$GCNF_01
1	1	hsa-mir-422a	hsa-mir-765	V$GR_Q6
1	1	hsa-mir-422a	hsa-mir-765	V$GCNF_01
1	1	hsa-mir-422a	hsa-mir-593	V$PPARG_02
1	1	hsa-mir-422a	hsa-mir-593	V$GCNF_01
1	1	hsa-mir-422a	hsa-mir-593	V$TAL1BETAE47_01
1	1	hsa-mir-422a	hsa-mir-593	V$TAL1BETAITF2_01
1	1	hsa-mir-422a	hsa-mir-602	V$EN1_01
1	1	hsa-mir-422a	hsa-mir-602	V$GCNF_01
1	1	hsa-mir-422a	hsa-mir-634	V$GR_Q6
1	1	hsa-mir-422a	hsa-mir-634	V$TAL1BETAITF2_01
1	1	hsa-mir-422a	hsa-mir-569	V$PPARG_02
1	1	hsa-mir-422a	hsa-mir-597	V$PAX5_02
1	1	hsa-mir-422a	hsa-mir-597	V$TCF11MAFG_01
1	1	hsa-mir-422a	hsa-mir-558	V$EN1_01
1	1	hsa-mir-422a	hsa-mir-558	V$PPARG_02
1	1	hsa-mir-422a	hsa-mir-552	V$EN1_01
1	1	hsa-mir-422a	hsa-mir-552	V$TCF11MAFG_01
1	1	hsa-mir-422a	hsa-mir-181d	V$CDP_01
1	1	hsa-mir-422a	hsa-mir-181d	V$OCT1_02
1	1	hsa-mir-422a	hsa-mir-556	V$EN1_01
1	1	hsa-mir-422a	hsa-mir-590	V$PPARG_02
1	1	hsa-mir-422a	hsa-mir-33b	V$TAL1BETAITF2_01
1	1	hsa-mir-422a	hsa-mir-568	V$EN1_01
1	1	hsa-mir-422a	hsa-mir-568	V$GR_Q6
1	1	hsa-mir-422a	hsa-mir-568	V$OCT1_02
1	1	hsa-mir-422a	hsa-mir-568	V$RP58_01
1	1	hsa-mir-422a	hsa-mir-653	V$RP58_01
1	1	hsa-mir-422a	hsa-mir-548c	V$PPARG_02
1	1	hsa-mir-422a	hsa-mir-548c	V$TAL1BETAE47_01
1	1	hsa-mir-422a	hsa-mir-577	V$GCNF_01
1	1	hsa-mir-422a	hsa-mir-577	V$OCT1_02
1	1	hsa-mir-580	hsa-mir-606	V$FOXO1_01
1	1	hsa-mir-580	hsa-mir-600	V$OCT1_04
1	1	hsa-mir-580	hsa-mir-600	V$FOXO4_01
1	1	hsa-mir-580	hsa-mir-581	V$OCT1_04
1	1	hsa-mir-580	hsa-mir-581	V$FOXO1_01
1	1	hsa-mir-580	hsa-mir-617	V$OCT1_04
1	1	hsa-mir-580	hsa-mir-630	V$NKX22_01
1	1	hsa-mir-580	hsa-mir-630	V$FOXD3_01
1	1	hsa-mir-580	hsa-mir-630	V$FOXO1_01
1	1	hsa-mir-580	hsa-mir-630	V$FOXO4_01
1	1	hsa-mir-580	hsa-mir-630	V$LMO2COM_02
1	1	hsa-mir-580	hsa-mir-630	V$POU3F2_02
1	1	hsa-mir-580	hsa-mir-609	V$NKX22_01
1	1	hsa-mir-580	hsa-mir-492	V$FOXD3_01
1	1	hsa-mir-580	hsa-mir-492	V$CDPCR3_01
1	1	hsa-mir-580	hsa-mir-593	V$OCT1_04
1	1	hsa-mir-580	hsa-mir-602	V$OCT1_04
1	1	hsa-mir-580	hsa-mir-602	V$FOXD3_01
1	1	hsa-mir-580	hsa-mir-602	V$CDPCR3_01
1	1	hsa-mir-580	hsa-mir-597	V$FOXD3_01
1	1	hsa-mir-580	hsa-mir-597	V$FOXO1_01
1	1	hsa-mir-580	hsa-mir-558	V$CDPCR3_01
1	1	hsa-mir-580	hsa-mir-181d	V$FOXO4_01
1	1	hsa-mir-580	hsa-mir-556	V$OCT1_04
1	1	hsa-mir-580	hsa-mir-556	V$NKX22_01
1	1	hsa-mir-580	hsa-mir-568	V$NKX22_01
1	1	hsa-mir-580	hsa-mir-568	V$FOXD3_01
1	1	hsa-mir-580	hsa-mir-568	V$POU3F2_02
1	1	hsa-mir-580	hsa-mir-802	V$OCT1_04
1	1	hsa-mir-580	hsa-mir-802	V$FOXO1_01
1	1	hsa-mir-562	hsa-mir-586	V$IRF7_01
1	1	hsa-mir-562	hsa-mir-586	V$FOXJ2_01
1	1	hsa-mir-562	hsa-mir-586	V$FREAC7_01
1	1	hsa-mir-562	hsa-mir-586	V$HFH3_01
1	1	hsa-mir-562	hsa-mir-586	V$PAX6_01
1	1	hsa-mir-562	hsa-mir-586	V$NKX25_01
1	1	hsa-mir-562	hsa-mir-586	V$RSRFC4_01
1	1	hsa-mir-562	hsa-mir-586	V$AML1_01
1	1	hsa-mir-562	hsa-mir-599	V$FOXJ2_02
1	1	hsa-mir-562	hsa-mir-599	V$AML1_01
1	1	hsa-mir-562	hsa-mir-606	V$GFI1_01
1	1	hsa-mir-562	hsa-mir-606	V$BRACH_01
1	1	hsa-mir-562	hsa-mir-606	V$FOXJ2_02
1	1	hsa-mir-562	hsa-mir-606	V$BRN2_01
1	1	hsa-mir-562	hsa-mir-606	V$MEF2_04
1	1	hsa-mir-562	hsa-mir-606	V$ER_Q6
1	1	hsa-mir-562	hsa-mir-606	V$HOXA3_01
1	1	hsa-mir-562	hsa-mir-606	V$HNF1_01
1	1	hsa-mir-562	hsa-mir-606	V$IRF7_01
1	1	hsa-mir-562	hsa-mir-606	V$FOXJ2_01
1	1	hsa-mir-562	hsa-mir-606	V$FREAC7_01
1	1	hsa-mir-562	hsa-mir-606	V$HFH1_01
1	1	hsa-mir-562	hsa-mir-606	V$FOXO3_01
1	1	hsa-mir-562	hsa-mir-606	V$EN1_01
1	1	hsa-mir-562	hsa-mir-606	V$SOX5_01
1	1	hsa-mir-562	hsa-mir-606	V$AML1_01
1	1	hsa-mir-562	hsa-mir-489	V$YY1_01
1	1	hsa-mir-562	hsa-mir-489	V$MEF2_03
1	1	hsa-mir-562	hsa-mir-489	V$FOXJ2_02
1	1	hsa-mir-562	hsa-mir-489	V$IRF1_01
1	1	hsa-mir-562	hsa-mir-489	V$NKX25_02
1	1	hsa-mir-562	hsa-mir-489	V$IRF7_01
1	1	hsa-mir-562	hsa-mir-489	V$FOXJ2_01
1	1	hsa-mir-562	hsa-mir-489	V$FREAC7_01
1	1	hsa-mir-562	hsa-mir-600	V$FOXJ2_02
1	1	hsa-mir-562	hsa-mir-600	V$NFAT_Q6
1	1	hsa-mir-562	hsa-mir-600	V$AML1_01
1	1	hsa-mir-562	hsa-mir-581	V$GFI1_01
1	1	hsa-mir-562	hsa-mir-581	V$CDC5_01
1	1	hsa-mir-562	hsa-mir-581	V$SRY_02
1	1	hsa-mir-562	hsa-mir-617	V$IRF1_01
1	1	hsa-mir-562	hsa-mir-184	V$YY1_01
1	1	hsa-mir-562	hsa-mir-184	V$BRACH_01
1	1	hsa-mir-562	hsa-mir-557	V$YY1_01
1	1	hsa-mir-562	hsa-mir-557	V$AML1_01
1	1	hsa-mir-562	hsa-mir-630	V$FREAC2_01
1	1	hsa-mir-562	hsa-mir-630	V$CDC5_01
1	1	hsa-mir-562	hsa-mir-630	V$FOXJ2_02
1	1	hsa-mir-562	hsa-mir-630	V$BRN2_01
1	1	hsa-mir-562	hsa-mir-630	V$NKX25_02
1	1	hsa-mir-562	hsa-mir-630	V$CEBPB_01
1	1	hsa-mir-562	hsa-mir-630	V$IRF7_01
1	1	hsa-mir-562	hsa-mir-630	V$FOXJ2_01
1	1	hsa-mir-562	hsa-mir-630	V$FREAC7_01
1	1	hsa-mir-562	hsa-mir-630	V$HFH1_01
1	1	hsa-mir-562	hsa-mir-630	V$HFH3_01
1	1	hsa-mir-562	hsa-mir-630	V$PAX6_01
1	1	hsa-mir-562	hsa-mir-630	V$SRY_02
1	1	hsa-mir-562	hsa-mir-630	V$AML1_01
1	1	hsa-mir-562	hsa-mir-609	V$YY1_01
1	1	hsa-mir-562	hsa-mir-609	V$FREAC2_01
1	1	hsa-mir-562	hsa-mir-609	V$GATA1_05
1	1	hsa-mir-562	hsa-mir-508	V$FOXJ2_01
1	1	hsa-mir-562	hsa-mir-508	V$HFH1_01
1	1	hsa-mir-562	hsa-mir-765	V$MRF2_01
1	1	hsa-mir-562	hsa-mir-765	V$BRACH_01
1	1	hsa-mir-562	hsa-mir-765	V$ZID_01
1	1	hsa-mir-562	hsa-mir-765	V$AML1_01
1	1	hsa-mir-562	hsa-mir-492	V$FREAC7_01
1	1	hsa-mir-562	hsa-mir-492	V$HFH1_01
1	1	hsa-mir-562	hsa-mir-492	V$HFH3_01
1	1	hsa-mir-562	hsa-mir-593	V$GFI1_01
1	1	hsa-mir-562	hsa-mir-593	V$ER_Q6
1	1	hsa-mir-562	hsa-mir-593	V$RFX1_02
1	1	hsa-mir-562	hsa-mir-593	V$NKX25_01
1	1	hsa-mir-562	hsa-mir-602	V$BRN2_01
1	1	hsa-mir-562	hsa-mir-602	V$MEF2_04
1	1	hsa-mir-562	hsa-mir-602	V$FOXJ2_01
1	1	hsa-mir-562	hsa-mir-602	V$FREAC7_01
1	1	hsa-mir-562	hsa-mir-602	V$HFH1_01
1	1	hsa-mir-562	hsa-mir-602	V$HFH3_01
1	1	hsa-mir-562	hsa-mir-602	V$FOXO1_02
1	1	hsa-mir-562	hsa-mir-602	V$EN1_01
1	1	hsa-mir-562	hsa-mir-602	V$AML1_01
1	1	hsa-mir-562	hsa-mir-634	V$MEF2_03
1	1	hsa-mir-562	hsa-mir-634	V$HOXA3_01
1	1	hsa-mir-562	hsa-mir-569	V$GFI1_01
1	1	hsa-mir-562	hsa-mir-569	V$BRN2_01
1	1	hsa-mir-562	hsa-mir-569	V$IRF7_01
1	1	hsa-mir-562	hsa-mir-569	V$RSRFC4_01
1	1	hsa-mir-562	hsa-mir-569	V$AML1_01
1	1	hsa-mir-562	hsa-mir-597	V$BRACH_01
1	1	hsa-mir-562	hsa-mir-597	V$FOXJ2_01
1	1	hsa-mir-562	hsa-mir-597	V$SRY_02
1	1	hsa-mir-562	hsa-mir-558	V$YY1_01
1	1	hsa-mir-562	hsa-mir-558	V$GATA1_05
1	1	hsa-mir-562	hsa-mir-558	V$FREAC7_01
1	1	hsa-mir-562	hsa-mir-558	V$EN1_01
1	1	hsa-mir-562	hsa-mir-558	V$NKX25_01
1	1	hsa-mir-562	hsa-mir-552	V$MRF2_01
1	1	hsa-mir-562	hsa-mir-552	V$ER_Q6
1	1	hsa-mir-562	hsa-mir-552	V$FOXO1_02
1	1	hsa-mir-562	hsa-mir-552	V$PAX6_01
1	1	hsa-mir-562	hsa-mir-552	V$EN1_01
1	1	hsa-mir-562	hsa-mir-552	V$NKX25_01
1	1	hsa-mir-562	hsa-mir-412	V$GATA1_05
1	1	hsa-mir-562	hsa-mir-412	V$CDC5_01
1	1	hsa-mir-562	hsa-mir-412	V$BRN2_01
1	1	hsa-mir-562	hsa-mir-412	V$HOXA3_01
1	1	hsa-mir-562	hsa-mir-412	V$IRF7_01
1	1	hsa-mir-562	hsa-mir-412	V$FREAC7_01
1	1	hsa-mir-562	hsa-mir-412	V$NFKB_C
1	1	hsa-mir-562	hsa-mir-412	V$RFX1_02
1	1	hsa-mir-562	hsa-mir-412	V$PAX6_01
1	1	hsa-mir-562	hsa-mir-502	V$BRACH_01
1	1	hsa-mir-562	hsa-mir-502	V$AML1_01
1	1	hsa-mir-562	hsa-mir-181d	V$FREAC2_01
1	1	hsa-mir-562	hsa-mir-181d	V$HAND1E47_01
1	1	hsa-mir-562	hsa-mir-181d	V$CP2_01
1	1	hsa-mir-562	hsa-mir-181d	V$FREAC7_01
1	1	hsa-mir-562	hsa-mir-181d	V$FOXO1_02
1	1	hsa-mir-562	hsa-mir-181d	V$FOXO3_01
1	1	hsa-mir-562	hsa-mir-556	V$GFI1_01
1	1	hsa-mir-562	hsa-mir-556	V$CREBP1_01
1	1	hsa-mir-562	hsa-mir-556	V$EN1_01
1	1	hsa-mir-562	hsa-mir-556	V$NFAT_Q6
1	1	hsa-mir-562	hsa-mir-556	V$SOX5_01
1	1	hsa-mir-562	hsa-mir-590	V$FOXO1_02
1	1	hsa-mir-562	hsa-mir-33b	V$HAND1E47_01
1	1	hsa-mir-562	hsa-mir-33b	V$CEBPB_01
1	1	hsa-mir-562	hsa-mir-33b	V$FOXJ2_01
1	1	hsa-mir-562	hsa-mir-33b	V$HFH1_01
1	1	hsa-mir-562	hsa-mir-33b	V$HFH3_01
1	1	hsa-mir-562	hsa-mir-33b	V$SRY_02
1	1	hsa-mir-562	hsa-mir-33b	V$RSRFC4_01
1	1	hsa-mir-562	hsa-mir-568	V$IRF2_01
1	1	hsa-mir-562	hsa-mir-568	V$FREAC2_01
1	1	hsa-mir-562	hsa-mir-568	V$GATA1_05
1	1	hsa-mir-562	hsa-mir-568	V$CDC5_01
1	1	hsa-mir-562	hsa-mir-568	V$BRACH_01
1	1	hsa-mir-562	hsa-mir-568	V$HAND1E47_01
1	1	hsa-mir-562	hsa-mir-568	V$FOXJ2_02
1	1	hsa-mir-562	hsa-mir-568	V$IRF1_01
1	1	hsa-mir-562	hsa-mir-568	V$IRF7_01
1	1	hsa-mir-562	hsa-mir-568	V$FOXJ2_01
1	1	hsa-mir-562	hsa-mir-568	V$HFH3_01
1	1	hsa-mir-562	hsa-mir-568	V$FOXO3_01
1	1	hsa-mir-562	hsa-mir-568	V$EN1_01
1	1	hsa-mir-562	hsa-mir-568	V$NKX25_01
1	1	hsa-mir-562	hsa-mir-589	V$NFKB_C
1	1	hsa-mir-562	hsa-mir-653	V$YY1_01
1	1	hsa-mir-562	hsa-mir-653	V$MEF2_03
1	1	hsa-mir-562	hsa-mir-653	V$FOXJ2_02
1	1	hsa-mir-562	hsa-mir-653	V$NKX25_02
1	1	hsa-mir-562	hsa-mir-653	V$IRF7_01
1	1	hsa-mir-562	hsa-mir-653	V$FOXJ2_01
1	1	hsa-mir-562	hsa-mir-653	V$FREAC7_01
1	1	hsa-mir-562	hsa-mir-548c	V$NKX25_01
1	1	hsa-mir-562	hsa-mir-802	V$FREAC2_01
1	1	hsa-mir-562	hsa-mir-802	V$IRF1_01
1	1	hsa-mir-562	hsa-mir-802	V$NKX25_02
1	1	hsa-mir-562	hsa-mir-802	V$HNF1_01
1	1	hsa-mir-562	hsa-mir-802	V$FREAC7_01
1	1	hsa-mir-562	hsa-mir-802	V$FOXO4_02
1	1	hsa-mir-586	hsa-mir-599	V$AML1_01
1	1	hsa-mir-586	hsa-mir-599	V$FAC1_01
1	1	hsa-mir-586	hsa-mir-606	V$IRF7_01
1	1	hsa-mir-586	hsa-mir-606	V$OCT1_07
1	1	hsa-mir-586	hsa-mir-606	V$AP4_Q6
1	1	hsa-mir-586	hsa-mir-606	V$OCT1_01
1	1	hsa-mir-586	hsa-mir-606	V$EVI1_05
1	1	hsa-mir-586	hsa-mir-606	V$CEBPA_01
1	1	hsa-mir-586	hsa-mir-606	V$AML1_01
1	1	hsa-mir-586	hsa-mir-606	V$FOXJ2_01
1	1	hsa-mir-586	hsa-mir-606	V$FREAC7_01
1	1	hsa-mir-586	hsa-mir-606	V$FAC1_01
1	1	hsa-mir-586	hsa-mir-489	V$IRF7_01
1	1	hsa-mir-586	hsa-mir-489	V$FOXJ2_01
1	1	hsa-mir-586	hsa-mir-489	V$FREAC7_01
1	1	hsa-mir-586	hsa-mir-600	V$OCT1_02
1	1	hsa-mir-586	hsa-mir-600	V$AML1_01
1	1	hsa-mir-586	hsa-mir-184	V$HMX1_01
1	1	hsa-mir-586	hsa-mir-557	V$AML1_01
1	1	hsa-mir-586	hsa-mir-630	V$TATA_C
1	1	hsa-mir-586	hsa-mir-630	V$EVI1_04
1	1	hsa-mir-586	hsa-mir-630	V$OCT1_02
1	1	hsa-mir-586	hsa-mir-630	V$PAX6_01
1	1	hsa-mir-586	hsa-mir-630	V$IRF7_01
1	1	hsa-mir-586	hsa-mir-630	V$HNF3B_01
1	1	hsa-mir-586	hsa-mir-630	V$NKX3A_01
1	1	hsa-mir-586	hsa-mir-630	V$OCT1_01
1	1	hsa-mir-586	hsa-mir-630	V$AML1_01
1	1	hsa-mir-586	hsa-mir-630	V$FOXJ2_01
1	1	hsa-mir-586	hsa-mir-630	V$FREAC7_01
1	1	hsa-mir-586	hsa-mir-630	V$HFH3_01
1	1	hsa-mir-586	hsa-mir-630	V$FAC1_01
1	1	hsa-mir-586	hsa-mir-508	V$FOXJ2_01
1	1	hsa-mir-586	hsa-mir-765	V$ZIC2_01
1	1	hsa-mir-586	hsa-mir-765	V$ZIC3_01
1	1	hsa-mir-586	hsa-mir-765	V$RFX1_01
1	1	hsa-mir-586	hsa-mir-765	V$NKX3A_01
1	1	hsa-mir-586	hsa-mir-765	V$AML1_01
1	1	hsa-mir-586	hsa-mir-492	V$EVI1_04
1	1	hsa-mir-586	hsa-mir-492	V$COMP1_01
1	1	hsa-mir-586	hsa-mir-492	V$FREAC7_01
1	1	hsa-mir-586	hsa-mir-492	V$HFH3_01
1	1	hsa-mir-586	hsa-mir-593	V$TATA_C
1	1	hsa-mir-586	hsa-mir-593	V$AP4_Q6
1	1	hsa-mir-586	hsa-mir-593	V$OCT1_01
1	1	hsa-mir-586	hsa-mir-593	V$NKX25_01
1	1	hsa-mir-586	hsa-mir-593	V$CEBPA_01
1	1	hsa-mir-586	hsa-mir-602	V$TATA_C
1	1	hsa-mir-586	hsa-mir-602	V$HNF3B_01
1	1	hsa-mir-586	hsa-mir-602	V$NKX3A_01
1	1	hsa-mir-586	hsa-mir-602	V$AML1_01
1	1	hsa-mir-586	hsa-mir-602	V$FOXJ2_01
1	1	hsa-mir-586	hsa-mir-602	V$FREAC7_01
1	1	hsa-mir-586	hsa-mir-602	V$HFH3_01
1	1	hsa-mir-586	hsa-mir-602	V$FAC1_01
1	1	hsa-mir-586	hsa-mir-634	V$COMP1_01
1	1	hsa-mir-586	hsa-mir-634	V$HMX1_01
1	1	hsa-mir-586	hsa-mir-569	V$EVI1_04
1	1	hsa-mir-586	hsa-mir-569	V$RSRFC4_01
1	1	hsa-mir-586	hsa-mir-569	V$IRF7_01
1	1	hsa-mir-586	hsa-mir-569	V$NKX3A_01
1	1	hsa-mir-586	hsa-mir-569	V$OCT1_01
1	1	hsa-mir-586	hsa-mir-569	V$CEBPA_01
1	1	hsa-mir-586	hsa-mir-569	V$AML1_01
1	1	hsa-mir-586	hsa-mir-569	V$HLF_01
1	1	hsa-mir-586	hsa-mir-597	V$OCT1_07
1	1	hsa-mir-586	hsa-mir-597	V$NKX3A_01
1	1	hsa-mir-586	hsa-mir-597	V$FOXJ2_01
1	1	hsa-mir-586	hsa-mir-558	V$EVI1_04
1	1	hsa-mir-586	hsa-mir-558	V$NKX25_01
1	1	hsa-mir-586	hsa-mir-558	V$EVI1_05
1	1	hsa-mir-586	hsa-mir-558	V$FREAC7_01
1	1	hsa-mir-586	hsa-mir-552	V$PAX6_01
1	1	hsa-mir-586	hsa-mir-552	V$RFX1_01
1	1	hsa-mir-586	hsa-mir-552	V$NKX3A_01
1	1	hsa-mir-586	hsa-mir-552	V$NKX25_01
1	1	hsa-mir-586	hsa-mir-552	V$HLF_01
1	1	hsa-mir-586	hsa-mir-412	V$PAX6_01
1	1	hsa-mir-586	hsa-mir-412	V$IRF7_01
1	1	hsa-mir-586	hsa-mir-412	V$HNF3B_01
1	1	hsa-mir-586	hsa-mir-412	V$OCT1_01
1	1	hsa-mir-586	hsa-mir-412	V$FREAC7_01
1	1	hsa-mir-586	hsa-mir-502	V$HMX1_01
1	1	hsa-mir-586	hsa-mir-502	V$AML1_01
1	1	hsa-mir-586	hsa-mir-181d	V$OCT1_02
1	1	hsa-mir-586	hsa-mir-181d	V$FREAC7_01
1	1	hsa-mir-586	hsa-mir-556	V$FAC1_01
1	1	hsa-mir-586	hsa-mir-590	V$NKX3A_01
1	1	hsa-mir-586	hsa-mir-33b	V$RSRFC4_01
1	1	hsa-mir-586	hsa-mir-33b	V$COMP1_01
1	1	hsa-mir-586	hsa-mir-33b	V$NKX3A_01
1	1	hsa-mir-586	hsa-mir-33b	V$OCT1_01
1	1	hsa-mir-586	hsa-mir-33b	V$FOXJ2_01
1	1	hsa-mir-586	hsa-mir-33b	V$HFH3_01
1	1	hsa-mir-586	hsa-mir-33b	V$FAC1_01
1	1	hsa-mir-586	hsa-mir-568	V$TATA_C
1	1	hsa-mir-586	hsa-mir-568	V$OCT1_02
1	1	hsa-mir-586	hsa-mir-568	V$IRF7_01
1	1	hsa-mir-586	hsa-mir-568	V$OCT1_07
1	1	hsa-mir-586	hsa-mir-568	V$NKX3A_01
1	1	hsa-mir-586	hsa-mir-568	V$HMX1_01
1	1	hsa-mir-586	hsa-mir-568	V$NKX25_01
1	1	hsa-mir-586	hsa-mir-568	V$FOXJ2_01
1	1	hsa-mir-586	hsa-mir-568	V$HFH3_01
1	1	hsa-mir-586	hsa-mir-568	V$FAC1_01
1	1	hsa-mir-586	hsa-mir-653	V$IRF7_01
1	1	hsa-mir-586	hsa-mir-653	V$FOXJ2_01
1	1	hsa-mir-586	hsa-mir-653	V$FREAC7_01
1	1	hsa-mir-586	hsa-mir-548c	V$NKX25_01
1	1	hsa-mir-586	hsa-mir-802	V$OCT1_07
1	1	hsa-mir-586	hsa-mir-802	V$FREAC7_01
1	1	hsa-mir-586	hsa-mir-577	V$OCT1_02
1	1	hsa-mir-599	hsa-mir-606	V$FAC1_01
1	1	hsa-mir-599	hsa-mir-606	V$AML1_01
1	1	hsa-mir-599	hsa-mir-606	V$FOXJ2_02
1	1	hsa-mir-599	hsa-mir-489	V$FOXJ2_02
1	1	hsa-mir-599	hsa-mir-600	V$AML1_01
1	1	hsa-mir-599	hsa-mir-600	V$FOXJ2_02
1	1	hsa-mir-599	hsa-mir-581	V$GATA_C
1	1	hsa-mir-599	hsa-mir-557	V$AML1_01
1	1	hsa-mir-599	hsa-mir-630	V$FAC1_01
1	1	hsa-mir-599	hsa-mir-630	V$AML1_01
1	1	hsa-mir-599	hsa-mir-630	V$FOXJ2_02
1	1	hsa-mir-599	hsa-mir-609	V$GATA_C
1	1	hsa-mir-599	hsa-mir-765	V$AML1_01
1	1	hsa-mir-599	hsa-mir-602	V$FAC1_01
1	1	hsa-mir-599	hsa-mir-602	V$AML1_01
1	1	hsa-mir-599	hsa-mir-569	V$AML1_01
1	1	hsa-mir-599	hsa-mir-502	V$AML1_01
1	1	hsa-mir-599	hsa-mir-556	V$FAC1_01
1	1	hsa-mir-599	hsa-mir-33b	V$FAC1_01
1	1	hsa-mir-599	hsa-mir-33b	V$CETS1P54_01
1	1	hsa-mir-599	hsa-mir-568	V$FAC1_01
1	1	hsa-mir-599	hsa-mir-568	V$FOXJ2_02
1	1	hsa-mir-599	hsa-mir-568	V$GATA_C
1	1	hsa-mir-599	hsa-mir-653	V$FOXJ2_02
1	1	hsa-mir-606	hsa-mir-489	V$IRF7_01
1	1	hsa-mir-606	hsa-mir-489	V$POU6F1_01
1	1	hsa-mir-606	hsa-mir-489	V$TBP_01
1	1	hsa-mir-606	hsa-mir-489	V$FREAC7_01
1	1	hsa-mir-606	hsa-mir-489	V$FOXJ2_02
1	1	hsa-mir-606	hsa-mir-489	V$FOXJ2_01
1	1	hsa-mir-606	hsa-mir-489	V$STAT_01
1	1	hsa-mir-606	hsa-mir-600	V$ARP1_01
1	1	hsa-mir-606	hsa-mir-600	V$AML1_01
1	1	hsa-mir-606	hsa-mir-600	V$FOXJ2_02
1	1	hsa-mir-606	hsa-mir-600	V$LHX3_01
1	1	hsa-mir-606	hsa-mir-581	V$SRF_01
1	1	hsa-mir-606	hsa-mir-581	V$FOXO1_01
1	1	hsa-mir-606	hsa-mir-581	V$LHX3_01
1	1	hsa-mir-606	hsa-mir-581	V$GFI1_01
1	1	hsa-mir-606	hsa-mir-617	V$TBP_01
1	1	hsa-mir-606	hsa-mir-617	V$OCT1_06
1	1	hsa-mir-606	hsa-mir-184	V$BRACH_01
1	1	hsa-mir-606	hsa-mir-184	V$OCT1_06
1	1	hsa-mir-606	hsa-mir-557	V$AML1_01
1	1	hsa-mir-606	hsa-mir-630	V$HSF2_01
1	1	hsa-mir-606	hsa-mir-630	V$FAC1_01
1	1	hsa-mir-606	hsa-mir-630	V$IRF7_01
1	1	hsa-mir-606	hsa-mir-630	V$MEF2_01
1	1	hsa-mir-606	hsa-mir-630	V$TBP_01
1	1	hsa-mir-606	hsa-mir-630	V$FREAC7_01
1	1	hsa-mir-606	hsa-mir-630	V$HFH1_01
1	1	hsa-mir-606	hsa-mir-630	V$FOXO1_01
1	1	hsa-mir-606	hsa-mir-630	V$AML1_01
1	1	hsa-mir-606	hsa-mir-630	V$FOXJ2_02
1	1	hsa-mir-606	hsa-mir-630	V$BRN2_01
1	1	hsa-mir-606	hsa-mir-630	V$CDP_02
1	1	hsa-mir-606	hsa-mir-630	V$CEBP_C
1	1	hsa-mir-606	hsa-mir-630	V$FOXJ2_01
1	1	hsa-mir-606	hsa-mir-630	V$LHX3_01
1	1	hsa-mir-606	hsa-mir-630	V$OCT1_01
1	1	hsa-mir-606	hsa-mir-508	V$HFH1_01
1	1	hsa-mir-606	hsa-mir-508	V$FOXJ2_01
1	1	hsa-mir-606	hsa-mir-765	V$BRACH_01
1	1	hsa-mir-606	hsa-mir-765	V$P300_01
1	1	hsa-mir-606	hsa-mir-765	V$CDPCR1_01
1	1	hsa-mir-606	hsa-mir-765	V$POU6F1_01
1	1	hsa-mir-606	hsa-mir-765	V$AML1_01
1	1	hsa-mir-606	hsa-mir-492	V$FREAC7_01
1	1	hsa-mir-606	hsa-mir-492	V$HFH1_01
1	1	hsa-mir-606	hsa-mir-593	V$SREBP1_02
1	1	hsa-mir-606	hsa-mir-593	V$CDPCR1_01
1	1	hsa-mir-606	hsa-mir-593	V$STAT_01
1	1	hsa-mir-606	hsa-mir-593	V$EVI1_01
1	1	hsa-mir-606	hsa-mir-593	V$CEBPA_01
1	1	hsa-mir-606	hsa-mir-593	V$ER_Q6
1	1	hsa-mir-606	hsa-mir-593	V$GFI1_01
1	1	hsa-mir-606	hsa-mir-593	V$AP4_Q6
1	1	hsa-mir-606	hsa-mir-593	V$TAL1BETAE47_01
1	1	hsa-mir-606	hsa-mir-593	V$OCT1_01
1	1	hsa-mir-606	hsa-mir-602	V$FAC1_01
1	1	hsa-mir-606	hsa-mir-602	V$EN1_01
1	1	hsa-mir-606	hsa-mir-602	V$AP2REP_01
1	1	hsa-mir-606	hsa-mir-602	V$FREAC7_01
1	1	hsa-mir-606	hsa-mir-602	V$HFH1_01
1	1	hsa-mir-606	hsa-mir-602	V$IK1_01
1	1	hsa-mir-606	hsa-mir-602	V$AML1_01
1	1	hsa-mir-606	hsa-mir-602	V$BRN2_01
1	1	hsa-mir-606	hsa-mir-602	V$FOXJ2_01
1	1	hsa-mir-606	hsa-mir-602	V$SEF1_C
1	1	hsa-mir-606	hsa-mir-602	V$MEF2_04
1	1	hsa-mir-606	hsa-mir-634	V$OCT1_03
1	1	hsa-mir-606	hsa-mir-634	V$POU6F1_01
1	1	hsa-mir-606	hsa-mir-634	V$CDP_02
1	1	hsa-mir-606	hsa-mir-634	V$OCT1_06
1	1	hsa-mir-606	hsa-mir-634	V$HOXA3_01
1	1	hsa-mir-606	hsa-mir-569	V$IRF7_01
1	1	hsa-mir-606	hsa-mir-569	V$MEF2_01
1	1	hsa-mir-606	hsa-mir-569	V$ARP1_01
1	1	hsa-mir-606	hsa-mir-569	V$AML1_01
1	1	hsa-mir-606	hsa-mir-569	V$BRN2_01
1	1	hsa-mir-606	hsa-mir-569	V$OCT1_06
1	1	hsa-mir-606	hsa-mir-569	V$CEBPA_01
1	1	hsa-mir-606	hsa-mir-569	V$GFI1_01
1	1	hsa-mir-606	hsa-mir-569	V$OCT1_01
1	1	hsa-mir-606	hsa-mir-597	V$BRACH_01
1	1	hsa-mir-606	hsa-mir-597	V$TCF11MAFG_01
1	1	hsa-mir-606	hsa-mir-597	V$OCT1_07
1	1	hsa-mir-606	hsa-mir-597	V$FOXO1_01
1	1	hsa-mir-606	hsa-mir-597	V$FOXJ2_01
1	1	hsa-mir-606	hsa-mir-558	V$EN1_01
1	1	hsa-mir-606	hsa-mir-558	V$POU6F1_01
1	1	hsa-mir-606	hsa-mir-558	V$FREAC7_01
1	1	hsa-mir-606	hsa-mir-558	V$EVI1_05
1	1	hsa-mir-606	hsa-mir-552	V$TCF11MAFG_01
1	1	hsa-mir-606	hsa-mir-552	V$E4BP4_01
1	1	hsa-mir-606	hsa-mir-552	V$CDPCR1_01
1	1	hsa-mir-606	hsa-mir-552	V$SRF_01
1	1	hsa-mir-606	hsa-mir-552	V$EN1_01
1	1	hsa-mir-606	hsa-mir-552	V$ER_Q6
1	1	hsa-mir-606	hsa-mir-412	V$IRF7_01
1	1	hsa-mir-606	hsa-mir-412	V$FREAC7_01
1	1	hsa-mir-606	hsa-mir-412	V$BRN2_01
1	1	hsa-mir-606	hsa-mir-412	V$STAT_01
1	1	hsa-mir-606	hsa-mir-412	V$SEF1_C
1	1	hsa-mir-606	hsa-mir-412	V$HOXA3_01
1	1	hsa-mir-606	hsa-mir-412	V$OCT1_01
1	1	hsa-mir-606	hsa-mir-502	V$BRACH_01
1	1	hsa-mir-606	hsa-mir-502	V$ARP1_01
1	1	hsa-mir-606	hsa-mir-502	V$AML1_01
1	1	hsa-mir-606	hsa-mir-181d	V$CDP_01
1	1	hsa-mir-606	hsa-mir-181d	V$FREAC7_01
1	1	hsa-mir-606	hsa-mir-181d	V$FOXO3_01
1	1	hsa-mir-606	hsa-mir-556	V$SOX5_01
1	1	hsa-mir-606	hsa-mir-556	V$FAC1_01
1	1	hsa-mir-606	hsa-mir-556	V$E4BP4_01
1	1	hsa-mir-606	hsa-mir-556	V$SRF_01
1	1	hsa-mir-606	hsa-mir-556	V$EN1_01
1	1	hsa-mir-606	hsa-mir-556	V$OCT1_03
1	1	hsa-mir-606	hsa-mir-556	V$IK1_01
1	1	hsa-mir-606	hsa-mir-556	V$OCT1_06
1	1	hsa-mir-606	hsa-mir-556	V$EVI1_01
1	1	hsa-mir-606	hsa-mir-556	V$GFI1_01
1	1	hsa-mir-606	hsa-mir-590	V$IK1_01
1	1	hsa-mir-606	hsa-mir-590	V$CEBP_C
1	1	hsa-mir-606	hsa-mir-33b	V$SREBP1_02
1	1	hsa-mir-606	hsa-mir-33b	V$FAC1_01
1	1	hsa-mir-606	hsa-mir-33b	V$NCX_01
1	1	hsa-mir-606	hsa-mir-33b	V$POU6F1_01
1	1	hsa-mir-606	hsa-mir-33b	V$TBP_01
1	1	hsa-mir-606	hsa-mir-33b	V$HFH1_01
1	1	hsa-mir-606	hsa-mir-33b	V$IK1_01
1	1	hsa-mir-606	hsa-mir-33b	V$CEBP_C
1	1	hsa-mir-606	hsa-mir-33b	V$FOXJ2_01
1	1	hsa-mir-606	hsa-mir-33b	V$SEF1_C
1	1	hsa-mir-606	hsa-mir-33b	V$OCT1_01
1	1	hsa-mir-606	hsa-mir-568	V$BRACH_01
1	1	hsa-mir-606	hsa-mir-568	V$FAC1_01
1	1	hsa-mir-606	hsa-mir-568	V$IRF7_01
1	1	hsa-mir-606	hsa-mir-568	V$CDPCR1_01
1	1	hsa-mir-606	hsa-mir-568	V$OCT1_07
1	1	hsa-mir-606	hsa-mir-568	V$NCX_01
1	1	hsa-mir-606	hsa-mir-568	V$EN1_01
1	1	hsa-mir-606	hsa-mir-568	V$POU6F1_01
1	1	hsa-mir-606	hsa-mir-568	V$FOXO3_01
1	1	hsa-mir-606	hsa-mir-568	V$FOXJ2_02
1	1	hsa-mir-606	hsa-mir-568	V$FOXJ2_01
1	1	hsa-mir-606	hsa-mir-568	V$EVI1_01
1	1	hsa-mir-606	hsa-mir-653	V$IRF7_01
1	1	hsa-mir-606	hsa-mir-653	V$POU6F1_01
1	1	hsa-mir-606	hsa-mir-653	V$TBP_01
1	1	hsa-mir-606	hsa-mir-653	V$FREAC7_01
1	1	hsa-mir-606	hsa-mir-653	V$FOXJ2_02
1	1	hsa-mir-606	hsa-mir-653	V$FOXJ2_01
1	1	hsa-mir-606	hsa-mir-653	V$STAT_01
1	1	hsa-mir-606	hsa-mir-548c	V$OCT1_06
1	1	hsa-mir-606	hsa-mir-548c	V$TAL1BETAE47_01
1	1	hsa-mir-606	hsa-mir-802	V$OCT1_07
1	1	hsa-mir-606	hsa-mir-802	V$FREAC7_01
1	1	hsa-mir-606	hsa-mir-802	V$FOXO1_01
1	1	hsa-mir-606	hsa-mir-802	V$PBX1_01
1	1	hsa-mir-606	hsa-mir-802	V$HNF1_01
1	1	hsa-mir-606	hsa-mir-577	V$AP2REP_01
1	1	hsa-mir-489	hsa-mir-600	V$RP58_01
1	1	hsa-mir-489	hsa-mir-600	V$FOXJ2_02
1	1	hsa-mir-489	hsa-mir-581	V$GATA1_02
1	1	hsa-mir-489	hsa-mir-617	V$TBP_01
1	1	hsa-mir-489	hsa-mir-617	V$IRF1_01
1	1	hsa-mir-489	hsa-mir-184	V$YY1_01
1	1	hsa-mir-489	hsa-mir-557	V$YY1_01
1	1	hsa-mir-489	hsa-mir-630	V$FREAC7_01
1	1	hsa-mir-489	hsa-mir-630	V$TBP_01
1	1	hsa-mir-489	hsa-mir-630	V$NKX25_02
1	1	hsa-mir-489	hsa-mir-630	V$GATA1_02
1	1	hsa-mir-489	hsa-mir-630	V$FOXJ2_02
1	1	hsa-mir-489	hsa-mir-630	V$FOXJ2_01
1	1	hsa-mir-489	hsa-mir-630	V$IRF7_01
1	1	hsa-mir-489	hsa-mir-609	V$YY1_01
1	1	hsa-mir-489	hsa-mir-508	V$FOXJ2_01
1	1	hsa-mir-489	hsa-mir-765	V$POU6F1_01
1	1	hsa-mir-489	hsa-mir-492	V$FREAC7_01
1	1	hsa-mir-489	hsa-mir-593	V$STAT_01
1	1	hsa-mir-489	hsa-mir-602	V$FREAC7_01
1	1	hsa-mir-489	hsa-mir-602	V$FOXJ2_01
1	1	hsa-mir-489	hsa-mir-634	V$MEF2_03
1	1	hsa-mir-489	hsa-mir-634	V$POU6F1_01
1	1	hsa-mir-489	hsa-mir-569	V$IRF7_01
1	1	hsa-mir-489	hsa-mir-597	V$FOXJ2_01
1	1	hsa-mir-489	hsa-mir-558	V$YY1_01
1	1	hsa-mir-489	hsa-mir-558	V$FREAC7_01
1	1	hsa-mir-489	hsa-mir-558	V$POU6F1_01
1	1	hsa-mir-489	hsa-mir-552	V$PBX1_02
1	1	hsa-mir-489	hsa-mir-412	V$FREAC7_01
1	1	hsa-mir-489	hsa-mir-412	V$STAT_01
1	1	hsa-mir-489	hsa-mir-412	V$IRF7_01
1	1	hsa-mir-489	hsa-mir-181d	V$FREAC7_01
1	1	hsa-mir-489	hsa-mir-33b	V$TBP_01
1	1	hsa-mir-489	hsa-mir-33b	V$POU6F1_01
1	1	hsa-mir-489	hsa-mir-33b	V$FOXJ2_01
1	1	hsa-mir-489	hsa-mir-568	V$RP58_01
1	1	hsa-mir-489	hsa-mir-568	V$FOXJ2_02
1	1	hsa-mir-489	hsa-mir-568	V$POU6F1_01
1	1	hsa-mir-489	hsa-mir-568	V$FOXJ2_01
1	1	hsa-mir-489	hsa-mir-568	V$IRF7_01
1	1	hsa-mir-489	hsa-mir-568	V$IRF1_01
1	1	hsa-mir-489	hsa-mir-653	V$YY1_01
1	1	hsa-mir-489	hsa-mir-653	V$MEF2_03
1	1	hsa-mir-489	hsa-mir-653	V$FREAC7_01
1	1	hsa-mir-489	hsa-mir-653	V$TBP_01
1	1	hsa-mir-489	hsa-mir-653	V$STAT_01
1	1	hsa-mir-489	hsa-mir-653	V$RP58_01
1	1	hsa-mir-489	hsa-mir-653	V$NKX25_02
1	1	hsa-mir-489	hsa-mir-653	V$GATA1_02
1	1	hsa-mir-489	hsa-mir-653	V$PBX1_02
1	1	hsa-mir-489	hsa-mir-653	V$FOXJ2_02
1	1	hsa-mir-489	hsa-mir-653	V$POU6F1_01
1	1	hsa-mir-489	hsa-mir-653	V$FOXJ2_01
1	1	hsa-mir-489	hsa-mir-653	V$IRF7_01
1	1	hsa-mir-489	hsa-mir-802	V$FREAC7_01
1	1	hsa-mir-489	hsa-mir-802	V$NKX25_02
1	1	hsa-mir-489	hsa-mir-802	V$IRF1_01
1	1	hsa-mir-600	hsa-mir-581	V$LHX3_01
1	1	hsa-mir-600	hsa-mir-581	V$OCT1_04
1	1	hsa-mir-600	hsa-mir-617	V$OCT1_04
1	1	hsa-mir-600	hsa-mir-607	V$IK3_01
1	1	hsa-mir-600	hsa-mir-184	V$NRSF_01
1	1	hsa-mir-600	hsa-mir-557	V$AML1_01
1	1	hsa-mir-600	hsa-mir-630	V$FOXO4_01
1	1	hsa-mir-600	hsa-mir-630	V$AML1_01
1	1	hsa-mir-600	hsa-mir-630	V$OCT1_02
1	1	hsa-mir-600	hsa-mir-630	V$LHX3_01
1	1	hsa-mir-600	hsa-mir-630	V$FOXJ2_02
1	1	hsa-mir-600	hsa-mir-609	V$PAX3_01
1	1	hsa-mir-600	hsa-mir-765	V$AML1_01
1	1	hsa-mir-600	hsa-mir-765	V$NRSF_01
1	1	hsa-mir-600	hsa-mir-593	V$IK3_01
1	1	hsa-mir-600	hsa-mir-593	V$SRF_C
1	1	hsa-mir-600	hsa-mir-593	V$OCT1_04
1	1	hsa-mir-600	hsa-mir-602	V$AML1_01
1	1	hsa-mir-600	hsa-mir-602	V$OCT1_04
1	1	hsa-mir-600	hsa-mir-634	V$NRSF_01
1	1	hsa-mir-600	hsa-mir-569	V$ARP1_01
1	1	hsa-mir-600	hsa-mir-569	V$AML1_01
1	1	hsa-mir-600	hsa-mir-412	V$MYOGNF1_01
1	1	hsa-mir-600	hsa-mir-412	V$PAX3_01
1	1	hsa-mir-600	hsa-mir-502	V$ARP1_01
1	1	hsa-mir-600	hsa-mir-502	V$AML1_01
1	1	hsa-mir-600	hsa-mir-181d	V$FOXO4_01
1	1	hsa-mir-600	hsa-mir-181d	V$OCT1_02
1	1	hsa-mir-600	hsa-mir-556	V$NFAT_Q6
1	1	hsa-mir-600	hsa-mir-556	V$OCT1_04
1	1	hsa-mir-600	hsa-mir-590	V$IK3_01
1	1	hsa-mir-600	hsa-mir-568	V$RP58_01
1	1	hsa-mir-600	hsa-mir-568	V$OCT1_02
1	1	hsa-mir-600	hsa-mir-568	V$FOXJ2_02
1	1	hsa-mir-600	hsa-mir-653	V$RP58_01
1	1	hsa-mir-600	hsa-mir-653	V$FOXJ2_02
1	1	hsa-mir-600	hsa-mir-802	V$OCT1_04
1	1	hsa-mir-600	hsa-mir-577	V$OCT1_02
1	1	hsa-mir-581	hsa-mir-617	V$OCT1_04
1	1	hsa-mir-581	hsa-mir-184	V$AP1_C
1	1	hsa-mir-581	hsa-mir-184	V$S8_01
1	1	hsa-mir-581	hsa-mir-557	V$BACH1_01
1	1	hsa-mir-581	hsa-mir-557	V$BACH2_01
1	1	hsa-mir-581	hsa-mir-630	V$GATA1_02
1	1	hsa-mir-581	hsa-mir-630	V$EVI1_06
1	1	hsa-mir-581	hsa-mir-630	V$FOXO1_01
1	1	hsa-mir-581	hsa-mir-630	V$SRY_02
1	1	hsa-mir-581	hsa-mir-630	V$LHX3_01
1	1	hsa-mir-581	hsa-mir-630	V$CDC5_01
1	1	hsa-mir-581	hsa-mir-609	V$EVI1_06
1	1	hsa-mir-581	hsa-mir-609	V$GATA_C
1	1	hsa-mir-581	hsa-mir-593	V$LUN1_01
1	1	hsa-mir-581	hsa-mir-593	V$OCT1_04
1	1	hsa-mir-581	hsa-mir-593	V$GFI1_01
1	1	hsa-mir-581	hsa-mir-602	V$OCT1_04
1	1	hsa-mir-581	hsa-mir-602	V$CHX10_01
1	1	hsa-mir-581	hsa-mir-634	V$CHX10_01
1	1	hsa-mir-581	hsa-mir-569	V$CHX10_01
1	1	hsa-mir-581	hsa-mir-569	V$GFI1_01
1	1	hsa-mir-581	hsa-mir-597	V$FOXO1_01
1	1	hsa-mir-581	hsa-mir-597	V$SRY_02
1	1	hsa-mir-581	hsa-mir-552	V$SRF_01
1	1	hsa-mir-581	hsa-mir-552	V$EVI1_06
1	1	hsa-mir-581	hsa-mir-412	V$EVI1_06
1	1	hsa-mir-581	hsa-mir-412	V$CDC5_01
1	1	hsa-mir-581	hsa-mir-502	V$S8_01
1	1	hsa-mir-581	hsa-mir-556	V$SRF_01
1	1	hsa-mir-581	hsa-mir-556	V$OCT1_04
1	1	hsa-mir-581	hsa-mir-556	V$GFI1_01
1	1	hsa-mir-581	hsa-mir-590	V$EVI1_06
1	1	hsa-mir-581	hsa-mir-33b	V$SRY_02
1	1	hsa-mir-581	hsa-mir-568	V$CDC5_01
1	1	hsa-mir-581	hsa-mir-568	V$GATA_C
1	1	hsa-mir-581	hsa-mir-653	V$GATA1_02
1	1	hsa-mir-581	hsa-mir-802	V$EVI1_06
1	1	hsa-mir-581	hsa-mir-802	V$FOXO1_01
1	1	hsa-mir-581	hsa-mir-802	V$OCT1_04
1	1	hsa-mir-581	hsa-mir-802	V$S8_01
1	1	hsa-mir-617	hsa-mir-184	V$OCT1_06
1	1	hsa-mir-617	hsa-mir-630	V$TBP_01
1	1	hsa-mir-617	hsa-mir-593	V$OCT1_04
1	1	hsa-mir-617	hsa-mir-602	V$OCT1_04
1	1	hsa-mir-617	hsa-mir-634	V$OCT1_06
1	1	hsa-mir-617	hsa-mir-569	V$OCT1_06
1	1	hsa-mir-617	hsa-mir-556	V$NF1_Q6
1	1	hsa-mir-617	hsa-mir-556	V$OCT1_04
1	1	hsa-mir-617	hsa-mir-556	V$OCT1_06
1	1	hsa-mir-617	hsa-mir-33b	V$TBP_01
1	1	hsa-mir-617	hsa-mir-568	V$IRF1_01
1	1	hsa-mir-617	hsa-mir-568	V$MEF2_02
1	1	hsa-mir-617	hsa-mir-653	V$TBP_01
1	1	hsa-mir-617	hsa-mir-548c	V$OCT1_06
1	1	hsa-mir-617	hsa-mir-802	V$OCT1_04
1	1	hsa-mir-617	hsa-mir-802	V$IRF1_01
1	1	hsa-mir-607	hsa-mir-609	V$GCNF_01
1	1	hsa-mir-607	hsa-mir-765	V$GCNF_01
1	1	hsa-mir-607	hsa-mir-593	V$IK3_01
1	1	hsa-mir-607	hsa-mir-593	V$GCNF_01
1	1	hsa-mir-607	hsa-mir-602	V$GCNF_01
1	1	hsa-mir-607	hsa-mir-590	V$IK3_01
1	1	hsa-mir-607	hsa-mir-577	V$GCNF_01
1	1	hsa-mir-575	hsa-mir-557	V$TGIF_01
1	1	hsa-mir-575	hsa-mir-630	V$MEIS1BHOXA9_02
1	1	hsa-mir-575	hsa-mir-593	V$MEIS1BHOXA9_02
1	1	hsa-mir-575	hsa-mir-602	V$MEIS1BHOXA9_02
1	1	hsa-mir-575	hsa-mir-602	V$TGIF_01
1	1	hsa-mir-575	hsa-mir-569	V$TGIF_01
1	1	hsa-mir-575	hsa-mir-502	V$TGIF_01
1	1	hsa-mir-184	hsa-mir-557	V$NFE2_01
1	1	hsa-mir-184	hsa-mir-557	V$AP1_01
1	1	hsa-mir-184	hsa-mir-557	V$MEIS1_01
1	1	hsa-mir-184	hsa-mir-557	V$YY1_01
1	1	hsa-mir-184	hsa-mir-609	V$FREAC4_01
1	1	hsa-mir-184	hsa-mir-609	V$YY1_01
1	1	hsa-mir-184	hsa-mir-765	V$AP1_01
1	1	hsa-mir-184	hsa-mir-765	V$NRSF_01
1	1	hsa-mir-184	hsa-mir-765	V$YY1_02
1	1	hsa-mir-184	hsa-mir-765	V$BRACH_01
1	1	hsa-mir-184	hsa-mir-593	V$MEIS1_01
1	1	hsa-mir-184	hsa-mir-593	V$YY1_02
1	1	hsa-mir-184	hsa-mir-634	V$AP1_01
1	1	hsa-mir-184	hsa-mir-634	V$NRSF_01
1	1	hsa-mir-184	hsa-mir-634	V$OCT1_06
1	1	hsa-mir-184	hsa-mir-634	V$HMX1_01
1	1	hsa-mir-184	hsa-mir-569	V$OCT1_06
1	1	hsa-mir-184	hsa-mir-597	V$LMO2COM_01
1	1	hsa-mir-184	hsa-mir-597	V$BRACH_01
1	1	hsa-mir-184	hsa-mir-558	V$YY1_01
1	1	hsa-mir-184	hsa-mir-552	V$NFE2_01
1	1	hsa-mir-184	hsa-mir-552	V$AP1_01
1	1	hsa-mir-184	hsa-mir-502	V$S8_01
1	1	hsa-mir-184	hsa-mir-502	V$BRACH_01
1	1	hsa-mir-184	hsa-mir-502	V$HMX1_01
1	1	hsa-mir-184	hsa-mir-181d	V$YY1_02
1	1	hsa-mir-184	hsa-mir-556	V$MEIS1_01
1	1	hsa-mir-184	hsa-mir-556	V$OCT1_06
1	1	hsa-mir-184	hsa-mir-568	V$BRACH_01
1	1	hsa-mir-184	hsa-mir-568	V$HMX1_01
1	1	hsa-mir-184	hsa-mir-650	V$EVI1_02
1	1	hsa-mir-184	hsa-mir-653	V$YY1_01
1	1	hsa-mir-184	hsa-mir-548c	V$OCT1_06
1	1	hsa-mir-184	hsa-mir-802	V$S8_01
1	1	hsa-mir-184	hsa-mir-802	V$FREAC4_01
1	1	hsa-mir-557	hsa-mir-630	V$AML1_01
1	1	hsa-mir-557	hsa-mir-609	V$POU3F2_01
1	1	hsa-mir-557	hsa-mir-609	V$YY1_01
1	1	hsa-mir-557	hsa-mir-765	V$AML1_01
1	1	hsa-mir-557	hsa-mir-765	V$AP1_01
1	1	hsa-mir-557	hsa-mir-593	V$MEIS1_01
1	1	hsa-mir-557	hsa-mir-593	V$ATF_01
1	1	hsa-mir-557	hsa-mir-593	V$PPARG_02
1	1	hsa-mir-557	hsa-mir-602	V$TGIF_01
1	1	hsa-mir-557	hsa-mir-602	V$POU3F2_01
1	1	hsa-mir-557	hsa-mir-602	V$AML1_01
1	1	hsa-mir-557	hsa-mir-634	V$AP1_01
1	1	hsa-mir-557	hsa-mir-569	V$TGIF_01
1	1	hsa-mir-557	hsa-mir-569	V$AML1_01
1	1	hsa-mir-557	hsa-mir-569	V$PPARG_02
1	1	hsa-mir-557	hsa-mir-597	V$POU3F2_01
1	1	hsa-mir-557	hsa-mir-558	V$POU3F2_01
1	1	hsa-mir-557	hsa-mir-558	V$PPARG_02
1	1	hsa-mir-557	hsa-mir-558	V$YY1_01
1	1	hsa-mir-557	hsa-mir-552	V$NFE2_01
1	1	hsa-mir-557	hsa-mir-552	V$AP1_01
1	1	hsa-mir-557	hsa-mir-412	V$POU3F2_01
1	1	hsa-mir-557	hsa-mir-502	V$TGIF_01
1	1	hsa-mir-557	hsa-mir-502	V$AML1_01
1	1	hsa-mir-557	hsa-mir-556	V$MEIS1_01
1	1	hsa-mir-557	hsa-mir-590	V$PPARG_02
1	1	hsa-mir-557	hsa-mir-653	V$YY1_01
1	1	hsa-mir-557	hsa-mir-548c	V$PPARG_02
1	1	hsa-mir-630	hsa-mir-609	V$EVI1_06
1	1	hsa-mir-630	hsa-mir-609	V$FREAC2_01
1	1	hsa-mir-630	hsa-mir-609	V$CEBP_Q2
1	1	hsa-mir-630	hsa-mir-609	V$NKX22_01
1	1	hsa-mir-630	hsa-mir-609	V$MYB_Q6
1	1	hsa-mir-630	hsa-mir-609	V$PAX4_04
1	1	hsa-mir-630	hsa-mir-508	V$HFH1_01
1	1	hsa-mir-630	hsa-mir-508	V$FOXJ2_01
1	1	hsa-mir-630	hsa-mir-765	V$AML1_01
1	1	hsa-mir-630	hsa-mir-765	V$GR_Q6
1	1	hsa-mir-630	hsa-mir-765	V$NKX3A_01
1	1	hsa-mir-630	hsa-mir-765	V$MYCMAX_03
1	1	hsa-mir-630	hsa-mir-765	V$NMYC_01
1	1	hsa-mir-630	hsa-mir-765	V$HEN1_01
1	1	hsa-mir-630	hsa-mir-492	V$HFH3_01
1	1	hsa-mir-630	hsa-mir-492	V$FREAC7_01
1	1	hsa-mir-630	hsa-mir-492	V$FOXD3_01
1	1	hsa-mir-630	hsa-mir-492	V$HFH1_01
1	1	hsa-mir-630	hsa-mir-492	V$EVI1_04
1	1	hsa-mir-630	hsa-mir-593	V$AREB6_02
1	1	hsa-mir-630	hsa-mir-593	V$CEBP_01
1	1	hsa-mir-630	hsa-mir-593	V$OCT1_01
1	1	hsa-mir-630	hsa-mir-593	V$TATA_C
1	1	hsa-mir-630	hsa-mir-593	V$MEIS1BHOXA9_02
1	1	hsa-mir-630	hsa-mir-593	V$HEN1_01
1	1	hsa-mir-630	hsa-mir-593	V$PAX4_04
1	1	hsa-mir-630	hsa-mir-602	V$AML1_01
1	1	hsa-mir-630	hsa-mir-602	V$FAC1_01
1	1	hsa-mir-630	hsa-mir-602	V$NKX3A_01
1	1	hsa-mir-630	hsa-mir-602	V$HFH3_01
1	1	hsa-mir-630	hsa-mir-602	V$FREAC7_01
1	1	hsa-mir-630	hsa-mir-602	V$FOXD3_01
1	1	hsa-mir-630	hsa-mir-602	V$HFH1_01
1	1	hsa-mir-630	hsa-mir-602	V$TATA_C
1	1	hsa-mir-630	hsa-mir-602	V$FOXJ2_01
1	1	hsa-mir-630	hsa-mir-602	V$MEIS1AHOXA9_01
1	1	hsa-mir-630	hsa-mir-602	V$MEIS1BHOXA9_02
1	1	hsa-mir-630	hsa-mir-602	V$BRN2_01
1	1	hsa-mir-630	hsa-mir-602	V$HNF3B_01
1	1	hsa-mir-630	hsa-mir-602	V$MYB_Q6
1	1	hsa-mir-630	hsa-mir-634	V$CDP_02
1	1	hsa-mir-630	hsa-mir-634	V$GR_Q6
1	1	hsa-mir-630	hsa-mir-634	V$OCT_C
1	1	hsa-mir-630	hsa-mir-634	V$USF_01
1	1	hsa-mir-630	hsa-mir-569	V$AML1_01
1	1	hsa-mir-630	hsa-mir-569	V$NKX3A_01
1	1	hsa-mir-630	hsa-mir-569	V$OCT_C
1	1	hsa-mir-630	hsa-mir-569	V$CEBP_01
1	1	hsa-mir-630	hsa-mir-569	V$OCT1_01
1	1	hsa-mir-630	hsa-mir-569	V$EVI1_04
1	1	hsa-mir-630	hsa-mir-569	V$IRF7_01
1	1	hsa-mir-630	hsa-mir-569	V$BRN2_01
1	1	hsa-mir-630	hsa-mir-569	V$HEN1_01
1	1	hsa-mir-630	hsa-mir-569	V$MEF2_01
1	1	hsa-mir-630	hsa-mir-597	V$NKX3A_01
1	1	hsa-mir-630	hsa-mir-597	V$TST1_01
1	1	hsa-mir-630	hsa-mir-597	V$SRY_02
1	1	hsa-mir-630	hsa-mir-597	V$FOXD3_01
1	1	hsa-mir-630	hsa-mir-597	V$FOXJ2_01
1	1	hsa-mir-630	hsa-mir-597	V$FOXO1_01
1	1	hsa-mir-630	hsa-mir-558	V$FREAC7_01
1	1	hsa-mir-630	hsa-mir-558	V$EVI1_04
1	1	hsa-mir-630	hsa-mir-558	V$MEIS1AHOXA9_01
1	1	hsa-mir-630	hsa-mir-558	V$PPARG_03
1	1	hsa-mir-630	hsa-mir-552	V$AREB6_02
1	1	hsa-mir-630	hsa-mir-552	V$NKX3A_01
1	1	hsa-mir-630	hsa-mir-552	V$EVI1_06
1	1	hsa-mir-630	hsa-mir-552	V$TST1_01
1	1	hsa-mir-630	hsa-mir-552	V$PAX6_01
1	1	hsa-mir-630	hsa-mir-552	V$PPARA_01
1	1	hsa-mir-630	hsa-mir-412	V$EVI1_06
1	1	hsa-mir-630	hsa-mir-412	V$CDC5_01
1	1	hsa-mir-630	hsa-mir-412	V$FREAC7_01
1	1	hsa-mir-630	hsa-mir-412	V$PAX6_01
1	1	hsa-mir-630	hsa-mir-412	V$OCT1_01
1	1	hsa-mir-630	hsa-mir-412	V$PPARG_03
1	1	hsa-mir-630	hsa-mir-412	V$PPARA_01
1	1	hsa-mir-630	hsa-mir-412	V$IRF7_01
1	1	hsa-mir-630	hsa-mir-412	V$BRN2_01
1	1	hsa-mir-630	hsa-mir-412	V$HNF3B_01
1	1	hsa-mir-630	hsa-mir-502	V$AML1_01
1	1	hsa-mir-630	hsa-mir-502	V$AREB6_02
1	1	hsa-mir-630	hsa-mir-502	V$CEBP_01
1	1	hsa-mir-630	hsa-mir-181d	V$FREAC2_01
1	1	hsa-mir-630	hsa-mir-181d	V$FREAC7_01
1	1	hsa-mir-630	hsa-mir-181d	V$OCT1_02
1	1	hsa-mir-630	hsa-mir-181d	V$NMYC_01
1	1	hsa-mir-630	hsa-mir-181d	V$FOXO4_01
1	1	hsa-mir-630	hsa-mir-181d	V$MYB_Q6
1	1	hsa-mir-630	hsa-mir-556	V$AREB6_02
1	1	hsa-mir-630	hsa-mir-556	V$FAC1_01
1	1	hsa-mir-630	hsa-mir-556	V$NKX22_01
1	1	hsa-mir-630	hsa-mir-556	V$RREB1_01
1	1	hsa-mir-630	hsa-mir-590	V$CEBP_C
1	1	hsa-mir-630	hsa-mir-590	V$NKX3A_01
1	1	hsa-mir-630	hsa-mir-590	V$EVI1_06
1	1	hsa-mir-630	hsa-mir-33b	V$AREB6_04
1	1	hsa-mir-630	hsa-mir-33b	V$FAC1_01
1	1	hsa-mir-630	hsa-mir-33b	V$CEBP_C
1	1	hsa-mir-630	hsa-mir-33b	V$NKX3A_01
1	1	hsa-mir-630	hsa-mir-33b	V$CEBPB_01
1	1	hsa-mir-630	hsa-mir-33b	V$HFH3_01
1	1	hsa-mir-630	hsa-mir-33b	V$SRY_02
1	1	hsa-mir-630	hsa-mir-33b	V$OCT1_01
1	1	hsa-mir-630	hsa-mir-33b	V$HFH1_01
1	1	hsa-mir-630	hsa-mir-33b	V$FREAC3_01
1	1	hsa-mir-630	hsa-mir-33b	V$TBP_01
1	1	hsa-mir-630	hsa-mir-33b	V$FOXJ2_01
1	1	hsa-mir-630	hsa-mir-568	V$AREB6_04
1	1	hsa-mir-630	hsa-mir-568	V$GR_Q6
1	1	hsa-mir-630	hsa-mir-568	V$FAC1_01
1	1	hsa-mir-630	hsa-mir-568	V$NKX3A_01
1	1	hsa-mir-630	hsa-mir-568	V$FOXJ2_02
1	1	hsa-mir-630	hsa-mir-568	V$CDC5_01
1	1	hsa-mir-630	hsa-mir-568	V$HFH3_01
1	1	hsa-mir-630	hsa-mir-568	V$FREAC2_01
1	1	hsa-mir-630	hsa-mir-568	V$OCT1_02
1	1	hsa-mir-630	hsa-mir-568	V$CEBP_Q2
1	1	hsa-mir-630	hsa-mir-568	V$FOXD3_01
1	1	hsa-mir-630	hsa-mir-568	V$TATA_C
1	1	hsa-mir-630	hsa-mir-568	V$FREAC3_01
1	1	hsa-mir-630	hsa-mir-568	V$FOXJ2_01
1	1	hsa-mir-630	hsa-mir-568	V$PPARG_03
1	1	hsa-mir-630	hsa-mir-568	V$PPARA_01
1	1	hsa-mir-630	hsa-mir-568	V$IRF7_01
1	1	hsa-mir-630	hsa-mir-568	V$NKX22_01
1	1	hsa-mir-630	hsa-mir-568	V$POU3F2_02
1	1	hsa-mir-630	hsa-mir-568	V$PAX4_04
1	1	hsa-mir-630	hsa-mir-589	V$MYCMAX_03
1	1	hsa-mir-630	hsa-mir-653	V$GATA1_02
1	1	hsa-mir-630	hsa-mir-653	V$FOXJ2_02
1	1	hsa-mir-630	hsa-mir-653	V$FREAC7_01
1	1	hsa-mir-630	hsa-mir-653	V$NKX25_02
1	1	hsa-mir-630	hsa-mir-653	V$TBP_01
1	1	hsa-mir-630	hsa-mir-653	V$FOXJ2_01
1	1	hsa-mir-630	hsa-mir-653	V$IRF7_01
1	1	hsa-mir-630	hsa-mir-802	V$EVI1_06
1	1	hsa-mir-630	hsa-mir-802	V$FREAC2_01
1	1	hsa-mir-630	hsa-mir-802	V$FREAC7_01
1	1	hsa-mir-630	hsa-mir-802	V$NKX25_02
1	1	hsa-mir-630	hsa-mir-802	V$FOXO1_01
1	1	hsa-mir-630	hsa-mir-802	V$PPARG_03
1	1	hsa-mir-630	hsa-mir-802	V$GATA2_01
1	1	hsa-mir-630	hsa-mir-577	V$OCT1_02
1	1	hsa-mir-609	hsa-mir-765	V$ISRE_01
1	1	hsa-mir-609	hsa-mir-765	V$GCNF_01
1	1	hsa-mir-609	hsa-mir-593	V$ISRE_01
1	1	hsa-mir-609	hsa-mir-593	V$GCNF_01
1	1	hsa-mir-609	hsa-mir-593	V$GRE_C
1	1	hsa-mir-609	hsa-mir-593	V$PAX4_04
1	1	hsa-mir-609	hsa-mir-602	V$GCNF_01
1	1	hsa-mir-609	hsa-mir-602	V$MYB_Q6
1	1	hsa-mir-609	hsa-mir-602	V$POU3F2_01
1	1	hsa-mir-609	hsa-mir-569	V$ISRE_01
1	1	hsa-mir-609	hsa-mir-597	V$POU3F2_01
1	1	hsa-mir-609	hsa-mir-558	V$GATA1_05
1	1	hsa-mir-609	hsa-mir-558	V$YY1_01
1	1	hsa-mir-609	hsa-mir-558	V$POU3F2_01
1	1	hsa-mir-609	hsa-mir-552	V$EVI1_06
1	1	hsa-mir-609	hsa-mir-412	V$GATA1_05
1	1	hsa-mir-609	hsa-mir-412	V$EVI1_06
1	1	hsa-mir-609	hsa-mir-412	V$PAX3_01
1	1	hsa-mir-609	hsa-mir-412	V$PPARG_01
1	1	hsa-mir-609	hsa-mir-412	V$POU3F2_01
1	1	hsa-mir-609	hsa-mir-181d	V$MYB_Q6
1	1	hsa-mir-609	hsa-mir-181d	V$FREAC2_01
1	1	hsa-mir-609	hsa-mir-556	V$NKX22_01
1	1	hsa-mir-609	hsa-mir-590	V$EVI1_06
1	1	hsa-mir-609	hsa-mir-568	V$ISRE_01
1	1	hsa-mir-609	hsa-mir-568	V$GATA1_05
1	1	hsa-mir-609	hsa-mir-568	V$CEBP_Q2
1	1	hsa-mir-609	hsa-mir-568	V$GATA_C
1	1	hsa-mir-609	hsa-mir-568	V$NKX22_01
1	1	hsa-mir-609	hsa-mir-568	V$PAX4_04
1	1	hsa-mir-609	hsa-mir-568	V$FREAC2_01
1	1	hsa-mir-609	hsa-mir-653	V$YY1_01
1	1	hsa-mir-609	hsa-mir-802	V$EVI1_06
1	1	hsa-mir-609	hsa-mir-802	V$FREAC2_01
1	1	hsa-mir-609	hsa-mir-802	V$FREAC4_01
1	1	hsa-mir-609	hsa-mir-577	V$GCNF_01
1	1	hsa-mir-508	hsa-mir-492	V$HFH1_01
1	1	hsa-mir-508	hsa-mir-602	V$FOXJ2_01
1	1	hsa-mir-508	hsa-mir-602	V$HFH1_01
1	1	hsa-mir-508	hsa-mir-597	V$FOXJ2_01
1	1	hsa-mir-508	hsa-mir-33b	V$FOXJ2_01
1	1	hsa-mir-508	hsa-mir-33b	V$HFH1_01
1	1	hsa-mir-508	hsa-mir-568	V$FOXJ2_01
1	1	hsa-mir-508	hsa-mir-653	V$FOXJ2_01
1	1	hsa-mir-765	hsa-mir-593	V$HEN1_01
1	1	hsa-mir-765	hsa-mir-593	V$YY1_02
1	1	hsa-mir-765	hsa-mir-593	V$CDPCR1_01
1	1	hsa-mir-765	hsa-mir-593	V$GCNF_01
1	1	hsa-mir-765	hsa-mir-593	V$ISRE_01
1	1	hsa-mir-765	hsa-mir-602	V$AML1_01
1	1	hsa-mir-765	hsa-mir-602	V$NKX3A_01
1	1	hsa-mir-765	hsa-mir-602	V$GCNF_01
1	1	hsa-mir-765	hsa-mir-634	V$USF_C
1	1	hsa-mir-765	hsa-mir-634	V$NRSF_01
1	1	hsa-mir-765	hsa-mir-634	V$AP1_01
1	1	hsa-mir-765	hsa-mir-634	V$GR_Q6
1	1	hsa-mir-765	hsa-mir-634	V$POU6F1_01
1	1	hsa-mir-765	hsa-mir-569	V$HEN1_01
1	1	hsa-mir-765	hsa-mir-569	V$AML1_01
1	1	hsa-mir-765	hsa-mir-569	V$NKX3A_01
1	1	hsa-mir-765	hsa-mir-569	V$ISRE_01
1	1	hsa-mir-765	hsa-mir-597	V$NKX3A_01
1	1	hsa-mir-765	hsa-mir-597	V$BRACH_01
1	1	hsa-mir-765	hsa-mir-558	V$HOX13_01
1	1	hsa-mir-765	hsa-mir-558	V$POU6F1_01
1	1	hsa-mir-765	hsa-mir-558	V$AP1FJ_Q2
1	1	hsa-mir-765	hsa-mir-552	V$AP1_01
1	1	hsa-mir-765	hsa-mir-552	V$CDPCR1_01
1	1	hsa-mir-765	hsa-mir-552	V$HOX13_01
1	1	hsa-mir-765	hsa-mir-552	V$NKX3A_01
1	1	hsa-mir-765	hsa-mir-552	V$MRF2_01
1	1	hsa-mir-765	hsa-mir-552	V$RFX1_01
1	1	hsa-mir-765	hsa-mir-412	V$AHRARNT_02
1	1	hsa-mir-765	hsa-mir-502	V$AML1_01
1	1	hsa-mir-765	hsa-mir-502	V$BRACH_01
1	1	hsa-mir-765	hsa-mir-181d	V$NMYC_01
1	1	hsa-mir-765	hsa-mir-181d	V$YY1_02
1	1	hsa-mir-765	hsa-mir-590	V$NKX3A_01
1	1	hsa-mir-765	hsa-mir-33b	V$NKX3A_01
1	1	hsa-mir-765	hsa-mir-33b	V$POU6F1_01
1	1	hsa-mir-765	hsa-mir-33b	V$MSX1_01
1	1	hsa-mir-765	hsa-mir-568	V$CDPCR1_01
1	1	hsa-mir-765	hsa-mir-568	V$SPZ1_01
1	1	hsa-mir-765	hsa-mir-568	V$NKX3A_01
1	1	hsa-mir-765	hsa-mir-568	V$BRACH_01
1	1	hsa-mir-765	hsa-mir-568	V$GR_Q6
1	1	hsa-mir-765	hsa-mir-568	V$POU6F1_01
1	1	hsa-mir-765	hsa-mir-568	V$ISRE_01
1	1	hsa-mir-765	hsa-mir-589	V$MYCMAX_03
1	1	hsa-mir-765	hsa-mir-653	V$POU6F1_01
1	1	hsa-mir-765	hsa-mir-548c	V$MSX1_01
1	1	hsa-mir-765	hsa-mir-577	V$GCNF_01
1	1	hsa-mir-492	hsa-mir-602	V$FREAC7_01
1	1	hsa-mir-492	hsa-mir-602	V$FOXD3_01
1	1	hsa-mir-492	hsa-mir-602	V$HFH1_01
1	1	hsa-mir-492	hsa-mir-602	V$HFH3_01
1	1	hsa-mir-492	hsa-mir-602	V$CDPCR3_01
1	1	hsa-mir-492	hsa-mir-634	V$COMP1_01
1	1	hsa-mir-492	hsa-mir-569	V$EVI1_04
1	1	hsa-mir-492	hsa-mir-597	V$FOXD3_01
1	1	hsa-mir-492	hsa-mir-558	V$EVI1_04
1	1	hsa-mir-492	hsa-mir-558	V$FREAC7_01
1	1	hsa-mir-492	hsa-mir-558	V$CDPCR3_01
1	1	hsa-mir-492	hsa-mir-412	V$FREAC7_01
1	1	hsa-mir-492	hsa-mir-181d	V$FREAC7_01
1	1	hsa-mir-492	hsa-mir-33b	V$HFH1_01
1	1	hsa-mir-492	hsa-mir-33b	V$HFH3_01
1	1	hsa-mir-492	hsa-mir-33b	V$COMP1_01
1	1	hsa-mir-492	hsa-mir-568	V$FOXD3_01
1	1	hsa-mir-492	hsa-mir-568	V$HFH3_01
1	1	hsa-mir-492	hsa-mir-653	V$FREAC7_01
1	1	hsa-mir-492	hsa-mir-802	V$FREAC7_01
1	1	hsa-mir-593	hsa-mir-602	V$OCT1_04
1	1	hsa-mir-593	hsa-mir-602	V$TATA_C
1	1	hsa-mir-593	hsa-mir-602	V$GCNF_01
1	1	hsa-mir-593	hsa-mir-602	V$HNF1_C
1	1	hsa-mir-593	hsa-mir-602	V$MEIS1BHOXA9_02
1	1	hsa-mir-593	hsa-mir-602	V$TAXCREB_01
1	1	hsa-mir-593	hsa-mir-634	V$TAL1BETAITF2_01
1	1	hsa-mir-593	hsa-mir-569	V$GFI1_01
1	1	hsa-mir-593	hsa-mir-569	V$OCT1_01
1	1	hsa-mir-593	hsa-mir-569	V$CEBP_01
1	1	hsa-mir-593	hsa-mir-569	V$CEBPA_01
1	1	hsa-mir-593	hsa-mir-569	V$NKX61_01
1	1	hsa-mir-593	hsa-mir-569	V$PPARG_02
1	1	hsa-mir-593	hsa-mir-569	V$HEN1_01
1	1	hsa-mir-593	hsa-mir-569	V$ISRE_01
1	1	hsa-mir-593	hsa-mir-597	V$NKX61_01
1	1	hsa-mir-593	hsa-mir-558	V$NKX25_01
1	1	hsa-mir-593	hsa-mir-558	V$PPARG_02
1	1	hsa-mir-593	hsa-mir-552	V$CDPCR1_01
1	1	hsa-mir-593	hsa-mir-552	V$NKX25_01
1	1	hsa-mir-593	hsa-mir-552	V$ER_Q6
1	1	hsa-mir-593	hsa-mir-552	V$AREB6_02
1	1	hsa-mir-593	hsa-mir-412	V$OCT1_01
1	1	hsa-mir-593	hsa-mir-412	V$RFX1_02
1	1	hsa-mir-593	hsa-mir-412	V$XBP1_01
1	1	hsa-mir-593	hsa-mir-412	V$STAT_01
1	1	hsa-mir-593	hsa-mir-412	V$RORA1_01
1	1	hsa-mir-593	hsa-mir-502	V$CEBP_01
1	1	hsa-mir-593	hsa-mir-502	V$TATA_01
1	1	hsa-mir-593	hsa-mir-502	V$AREB6_02
1	1	hsa-mir-593	hsa-mir-181d	V$YY1_02
1	1	hsa-mir-593	hsa-mir-181d	V$LYF1_01
1	1	hsa-mir-593	hsa-mir-556	V$GFI1_01
1	1	hsa-mir-593	hsa-mir-556	V$MIF1_01
1	1	hsa-mir-593	hsa-mir-556	V$OCT1_04
1	1	hsa-mir-593	hsa-mir-556	V$NKX61_01
1	1	hsa-mir-593	hsa-mir-556	V$EVI1_01
1	1	hsa-mir-593	hsa-mir-556	V$MEIS1_01
1	1	hsa-mir-593	hsa-mir-556	V$RORA1_01
1	1	hsa-mir-593	hsa-mir-556	V$AREB6_02
1	1	hsa-mir-593	hsa-mir-590	V$IK3_01
1	1	hsa-mir-593	hsa-mir-590	V$PPARG_02
1	1	hsa-mir-593	hsa-mir-33b	V$OCT1_01
1	1	hsa-mir-593	hsa-mir-33b	V$TATA_01
1	1	hsa-mir-593	hsa-mir-33b	V$XBP1_01
1	1	hsa-mir-593	hsa-mir-33b	V$TAL1BETAITF2_01
1	1	hsa-mir-593	hsa-mir-33b	V$SREBP1_02
1	1	hsa-mir-593	hsa-mir-568	V$CDPCR1_01
1	1	hsa-mir-593	hsa-mir-568	V$TATA_C
1	1	hsa-mir-593	hsa-mir-568	V$NKX25_01
1	1	hsa-mir-593	hsa-mir-568	V$PAX4_04
1	1	hsa-mir-593	hsa-mir-568	V$EVI1_01
1	1	hsa-mir-593	hsa-mir-568	V$ISRE_01
1	1	hsa-mir-593	hsa-mir-653	V$STAT_01
1	1	hsa-mir-593	hsa-mir-548c	V$TAL1BETAE47_01
1	1	hsa-mir-593	hsa-mir-548c	V$NKX25_01
1	1	hsa-mir-593	hsa-mir-548c	V$PPARG_02
1	1	hsa-mir-593	hsa-mir-802	V$OCT1_04
1	1	hsa-mir-593	hsa-mir-802	V$RORA1_01
1	1	hsa-mir-593	hsa-mir-577	V$GCNF_01
1	1	hsa-mir-593	hsa-mir-577	V$NKX61_01
1	1	hsa-mir-602	hsa-mir-634	V$CHX10_01
1	1	hsa-mir-602	hsa-mir-569	V$AML1_01
1	1	hsa-mir-602	hsa-mir-569	V$NKX3A_01
1	1	hsa-mir-602	hsa-mir-569	V$CHX10_01
1	1	hsa-mir-602	hsa-mir-569	V$BRN2_01
1	1	hsa-mir-602	hsa-mir-569	V$TGIF_01
1	1	hsa-mir-602	hsa-mir-597	V$POU3F2_01
1	1	hsa-mir-602	hsa-mir-597	V$NKX3A_01
1	1	hsa-mir-602	hsa-mir-597	V$FOXJ2_01
1	1	hsa-mir-602	hsa-mir-597	V$FOXD3_01
1	1	hsa-mir-602	hsa-mir-558	V$CDPCR3_01
1	1	hsa-mir-602	hsa-mir-558	V$POU3F2_01
1	1	hsa-mir-602	hsa-mir-558	V$EN1_01
1	1	hsa-mir-602	hsa-mir-558	V$MEIS1AHOXA9_01
1	1	hsa-mir-602	hsa-mir-558	V$FREAC7_01
1	1	hsa-mir-602	hsa-mir-552	V$EN1_01
1	1	hsa-mir-602	hsa-mir-552	V$NKX3A_01
1	1	hsa-mir-602	hsa-mir-552	V$FOXO1_02
1	1	hsa-mir-602	hsa-mir-412	V$SEF1_C
1	1	hsa-mir-602	hsa-mir-412	V$POU3F2_01
1	1	hsa-mir-602	hsa-mir-412	V$BRN2_01
1	1	hsa-mir-602	hsa-mir-412	V$HNF3B_01
1	1	hsa-mir-602	hsa-mir-412	V$FREAC7_01
1	1	hsa-mir-602	hsa-mir-502	V$AML1_01
1	1	hsa-mir-602	hsa-mir-502	V$TGIF_01
1	1	hsa-mir-602	hsa-mir-181d	V$MYB_Q6
1	1	hsa-mir-602	hsa-mir-181d	V$FOXO1_02
1	1	hsa-mir-602	hsa-mir-181d	V$FREAC7_01
1	1	hsa-mir-602	hsa-mir-556	V$IK1_01
1	1	hsa-mir-602	hsa-mir-556	V$EN1_01
1	1	hsa-mir-602	hsa-mir-556	V$FAC1_01
1	1	hsa-mir-602	hsa-mir-556	V$OCT1_04
1	1	hsa-mir-602	hsa-mir-590	V$IK1_01
1	1	hsa-mir-602	hsa-mir-590	V$NKX3A_01
1	1	hsa-mir-602	hsa-mir-590	V$FOXO1_02
1	1	hsa-mir-602	hsa-mir-33b	V$IK1_01
1	1	hsa-mir-602	hsa-mir-33b	V$SEF1_C
1	1	hsa-mir-602	hsa-mir-33b	V$FAC1_01
1	1	hsa-mir-602	hsa-mir-33b	V$NKX3A_01
1	1	hsa-mir-602	hsa-mir-33b	V$FOXJ2_01
1	1	hsa-mir-602	hsa-mir-33b	V$HFH1_01
1	1	hsa-mir-602	hsa-mir-33b	V$HFH3_01
1	1	hsa-mir-602	hsa-mir-568	V$TATA_C
1	1	hsa-mir-602	hsa-mir-568	V$EN1_01
1	1	hsa-mir-602	hsa-mir-568	V$FAC1_01
1	1	hsa-mir-602	hsa-mir-568	V$NKX3A_01
1	1	hsa-mir-602	hsa-mir-568	V$FOXJ2_01
1	1	hsa-mir-602	hsa-mir-568	V$HFH3_01
1	1	hsa-mir-602	hsa-mir-568	V$FOXD3_01
1	1	hsa-mir-602	hsa-mir-653	V$FOXJ2_01
1	1	hsa-mir-602	hsa-mir-653	V$FREAC7_01
1	1	hsa-mir-602	hsa-mir-802	V$OCT1_04
1	1	hsa-mir-602	hsa-mir-802	V$FREAC7_01
1	1	hsa-mir-602	hsa-mir-577	V$GCNF_01
1	1	hsa-mir-602	hsa-mir-577	V$AP2REP_01
1	1	hsa-mir-634	hsa-mir-569	V$CHX10_01
1	1	hsa-mir-634	hsa-mir-569	V$OCT1_06
1	1	hsa-mir-634	hsa-mir-569	V$OCT_C
1	1	hsa-mir-634	hsa-mir-558	V$POU6F1_01
1	1	hsa-mir-634	hsa-mir-552	V$AP1_01
1	1	hsa-mir-634	hsa-mir-412	V$HOXA3_01
1	1	hsa-mir-634	hsa-mir-412	V$MYCMAX_01
1	1	hsa-mir-634	hsa-mir-502	V$HMX1_01
1	1	hsa-mir-634	hsa-mir-556	V$OCT1_03
1	1	hsa-mir-634	hsa-mir-556	V$OCT1_06
1	1	hsa-mir-634	hsa-mir-33b	V$COMP1_01
1	1	hsa-mir-634	hsa-mir-33b	V$TAL1BETAITF2_01
1	1	hsa-mir-634	hsa-mir-33b	V$POU6F1_01
1	1	hsa-mir-634	hsa-mir-568	V$GR_Q6
1	1	hsa-mir-634	hsa-mir-568	V$HMX1_01
1	1	hsa-mir-634	hsa-mir-568	V$POU6F1_01
1	1	hsa-mir-634	hsa-mir-653	V$MEF2_03
1	1	hsa-mir-634	hsa-mir-653	V$POU6F1_01
1	1	hsa-mir-634	hsa-mir-548c	V$OCT1_06
1	1	hsa-mir-569	hsa-mir-597	V$NKX61_01
1	1	hsa-mir-569	hsa-mir-597	V$NKX3A_01
1	1	hsa-mir-569	hsa-mir-558	V$EVI1_04
1	1	hsa-mir-569	hsa-mir-558	V$PPARG_02
1	1	hsa-mir-569	hsa-mir-552	V$NKX3A_01
1	1	hsa-mir-569	hsa-mir-552	V$HLF_01
1	1	hsa-mir-569	hsa-mir-412	V$OCT1_01
1	1	hsa-mir-569	hsa-mir-412	V$BRN2_01
1	1	hsa-mir-569	hsa-mir-412	V$IRF7_01
1	1	hsa-mir-569	hsa-mir-412	V$RORA2_01
1	1	hsa-mir-569	hsa-mir-502	V$TGIF_01
1	1	hsa-mir-569	hsa-mir-502	V$AML1_01
1	1	hsa-mir-569	hsa-mir-502	V$ARP1_01
1	1	hsa-mir-569	hsa-mir-502	V$CEBP_01
1	1	hsa-mir-569	hsa-mir-556	V$NKX61_01
1	1	hsa-mir-569	hsa-mir-556	V$OCT1_06
1	1	hsa-mir-569	hsa-mir-556	V$GFI1_01
1	1	hsa-mir-569	hsa-mir-590	V$PPARG_02
1	1	hsa-mir-569	hsa-mir-590	V$NKX3A_01
1	1	hsa-mir-569	hsa-mir-33b	V$OCT1_01
1	1	hsa-mir-569	hsa-mir-33b	V$RSRFC4_01
1	1	hsa-mir-569	hsa-mir-33b	V$NKX3A_01
1	1	hsa-mir-569	hsa-mir-568	V$ISRE_01
1	1	hsa-mir-569	hsa-mir-568	V$NKX3A_01
1	1	hsa-mir-569	hsa-mir-568	V$IRF7_01
1	1	hsa-mir-569	hsa-mir-568	V$RORA2_01
1	1	hsa-mir-569	hsa-mir-653	V$IRF7_01
1	1	hsa-mir-569	hsa-mir-548c	V$OCT1_06
1	1	hsa-mir-569	hsa-mir-548c	V$PPARG_02
1	1	hsa-mir-569	hsa-mir-577	V$NKX61_01
1	1	hsa-mir-597	hsa-mir-558	V$POU3F2_01
1	1	hsa-mir-597	hsa-mir-552	V$NKX3A_01
1	1	hsa-mir-597	hsa-mir-552	V$TCF11MAFG_01
1	1	hsa-mir-597	hsa-mir-552	V$TST1_01
1	1	hsa-mir-597	hsa-mir-412	V$POU3F2_01
1	1	hsa-mir-597	hsa-mir-502	V$BRACH_01
1	1	hsa-mir-597	hsa-mir-556	V$NKX61_01
1	1	hsa-mir-597	hsa-mir-590	V$NKX3A_01
1	1	hsa-mir-597	hsa-mir-33b	V$FOXJ2_01
1	1	hsa-mir-597	hsa-mir-33b	V$SRY_02
1	1	hsa-mir-597	hsa-mir-33b	V$NKX3A_01
1	1	hsa-mir-597	hsa-mir-568	V$FOXJ2_01
1	1	hsa-mir-597	hsa-mir-568	V$FOXD3_01
1	1	hsa-mir-597	hsa-mir-568	V$OCT1_07
1	1	hsa-mir-597	hsa-mir-568	V$NKX3A_01
1	1	hsa-mir-597	hsa-mir-568	V$BRACH_01
1	1	hsa-mir-597	hsa-mir-653	V$FOXJ2_01
1	1	hsa-mir-597	hsa-mir-802	V$FOXO1_01
1	1	hsa-mir-597	hsa-mir-802	V$OCT1_07
1	1	hsa-mir-597	hsa-mir-577	V$NKX61_01
1	1	hsa-mir-558	hsa-mir-552	V$NKX25_01
1	1	hsa-mir-558	hsa-mir-552	V$EN1_01
1	1	hsa-mir-558	hsa-mir-552	V$HOX13_01
1	1	hsa-mir-558	hsa-mir-412	V$FREAC7_01
1	1	hsa-mir-558	hsa-mir-412	V$GATA1_05
1	1	hsa-mir-558	hsa-mir-412	V$PPARG_03
1	1	hsa-mir-558	hsa-mir-412	V$POU3F2_01
1	1	hsa-mir-558	hsa-mir-502	V$OCT1_Q6
1	1	hsa-mir-558	hsa-mir-181d	V$FREAC7_01
1	1	hsa-mir-558	hsa-mir-556	V$EN1_01
1	1	hsa-mir-558	hsa-mir-590	V$PPARG_02
1	1	hsa-mir-558	hsa-mir-33b	V$POU6F1_01
1	1	hsa-mir-558	hsa-mir-568	V$POU6F1_01
1	1	hsa-mir-558	hsa-mir-568	V$GATA1_05
1	1	hsa-mir-558	hsa-mir-568	V$PPARG_03
1	1	hsa-mir-558	hsa-mir-568	V$NKX25_01
1	1	hsa-mir-558	hsa-mir-568	V$EN1_01
1	1	hsa-mir-558	hsa-mir-653	V$YY1_01
1	1	hsa-mir-558	hsa-mir-653	V$FREAC7_01
1	1	hsa-mir-558	hsa-mir-653	V$POU6F1_01
1	1	hsa-mir-558	hsa-mir-548c	V$NKX25_01
1	1	hsa-mir-558	hsa-mir-548c	V$PPARG_02
1	1	hsa-mir-558	hsa-mir-802	V$FREAC7_01
1	1	hsa-mir-558	hsa-mir-802	V$PPARG_03
1	1	hsa-mir-643	hsa-mir-502	V$AREB6_01
1	1	hsa-mir-643	hsa-mir-33b	V$AREB6_01
1	1	hsa-mir-643	hsa-mir-568	V$AREB6_01
1	1	hsa-mir-552	hsa-mir-412	V$PAX6_01
1	1	hsa-mir-552	hsa-mir-412	V$EVI1_06
1	1	hsa-mir-552	hsa-mir-412	V$PPARA_01
1	1	hsa-mir-552	hsa-mir-502	V$AREB6_02
1	1	hsa-mir-552	hsa-mir-181d	V$FOXO1_02
1	1	hsa-mir-552	hsa-mir-556	V$SRF_01
1	1	hsa-mir-552	hsa-mir-556	V$E4BP4_01
1	1	hsa-mir-552	hsa-mir-556	V$EN1_01
1	1	hsa-mir-552	hsa-mir-556	V$AREB6_02
1	1	hsa-mir-552	hsa-mir-590	V$FOXO1_02
1	1	hsa-mir-552	hsa-mir-590	V$EVI1_06
1	1	hsa-mir-552	hsa-mir-590	V$NKX3A_01
1	1	hsa-mir-552	hsa-mir-33b	V$NKX3A_01
1	1	hsa-mir-552	hsa-mir-568	V$NKX25_01
1	1	hsa-mir-552	hsa-mir-568	V$NKX3A_01
1	1	hsa-mir-552	hsa-mir-568	V$EN1_01
1	1	hsa-mir-552	hsa-mir-568	V$CDPCR1_01
1	1	hsa-mir-552	hsa-mir-568	V$PPARA_01
1	1	hsa-mir-552	hsa-mir-568	V$HTF_01
1	1	hsa-mir-552	hsa-mir-589	V$GATA1_01
1	1	hsa-mir-552	hsa-mir-653	V$PBX1_02
1	1	hsa-mir-552	hsa-mir-548c	V$NKX25_01
1	1	hsa-mir-552	hsa-mir-802	V$EVI1_06
1	1	hsa-mir-552	hsa-mir-802	V$COUP_01
1	1	hsa-mir-412	hsa-mir-181d	V$FREAC7_01
1	1	hsa-mir-412	hsa-mir-556	V$RORA1_01
1	1	hsa-mir-412	hsa-mir-590	V$NFKAPPAB65_01
1	1	hsa-mir-412	hsa-mir-590	V$STAT3_01
1	1	hsa-mir-412	hsa-mir-590	V$EVI1_06
1	1	hsa-mir-412	hsa-mir-590	V$ATF6_01
1	1	hsa-mir-412	hsa-mir-33b	V$XBP1_01
1	1	hsa-mir-412	hsa-mir-33b	V$ATF6_01
1	1	hsa-mir-412	hsa-mir-33b	V$SEF1_C
1	1	hsa-mir-412	hsa-mir-33b	V$OCT1_01
1	1	hsa-mir-412	hsa-mir-568	V$IRF7_01
1	1	hsa-mir-412	hsa-mir-568	V$GATA1_05
1	1	hsa-mir-412	hsa-mir-568	V$PPARA_01
1	1	hsa-mir-412	hsa-mir-568	V$RORA2_01
1	1	hsa-mir-412	hsa-mir-568	V$CDC5_01
1	1	hsa-mir-412	hsa-mir-568	V$PPARG_03
1	1	hsa-mir-412	hsa-mir-589	V$NFKB_C
1	1	hsa-mir-412	hsa-mir-653	V$IRF7_01
1	1	hsa-mir-412	hsa-mir-653	V$FREAC7_01
1	1	hsa-mir-412	hsa-mir-653	V$STAT_01
1	1	hsa-mir-412	hsa-mir-802	V$RORA1_01
1	1	hsa-mir-412	hsa-mir-802	V$FREAC7_01
1	1	hsa-mir-412	hsa-mir-802	V$EVI1_06
1	1	hsa-mir-412	hsa-mir-802	V$PPARG_03
1	1	hsa-mir-502	hsa-mir-556	V$AREB6_02
1	1	hsa-mir-502	hsa-mir-556	V$STAT5A_01
1	1	hsa-mir-502	hsa-mir-33b	V$CHOP_01
1	1	hsa-mir-502	hsa-mir-33b	V$TATA_01
1	1	hsa-mir-502	hsa-mir-33b	V$AREB6_01
1	1	hsa-mir-502	hsa-mir-568	V$BRACH_01
1	1	hsa-mir-502	hsa-mir-568	V$HMX1_01
1	1	hsa-mir-502	hsa-mir-568	V$AREB6_01
1	1	hsa-mir-502	hsa-mir-802	V$S8_01
1	1	hsa-mir-181d	hsa-mir-590	V$FOXO1_02
1	1	hsa-mir-181d	hsa-mir-33b	V$HAND1E47_01
1	1	hsa-mir-181d	hsa-mir-568	V$HAND1E47_01
1	1	hsa-mir-181d	hsa-mir-568	V$FOXO3_01
1	1	hsa-mir-181d	hsa-mir-568	V$FREAC2_01
1	1	hsa-mir-181d	hsa-mir-568	V$OCT1_02
1	1	hsa-mir-181d	hsa-mir-653	V$FREAC7_01
1	1	hsa-mir-181d	hsa-mir-802	V$FREAC2_01
1	1	hsa-mir-181d	hsa-mir-802	V$FREAC7_01
1	1	hsa-mir-181d	hsa-mir-577	V$OCT1_02
1	1	hsa-mir-556	hsa-mir-590	V$IK1_01
1	1	hsa-mir-556	hsa-mir-33b	V$PAX4_03
1	1	hsa-mir-556	hsa-mir-33b	V$FAC1_01
1	1	hsa-mir-556	hsa-mir-33b	V$IK1_01
1	1	hsa-mir-556	hsa-mir-568	V$EVI1_01
1	1	hsa-mir-556	hsa-mir-568	V$NKX22_01
1	1	hsa-mir-556	hsa-mir-568	V$FAC1_01
1	1	hsa-mir-556	hsa-mir-568	V$EN1_01
1	1	hsa-mir-556	hsa-mir-548c	V$OCT1_06
1	1	hsa-mir-556	hsa-mir-802	V$OCT1_04
1	1	hsa-mir-556	hsa-mir-802	V$RORA1_01
1	1	hsa-mir-556	hsa-mir-577	V$NKX61_01
1	1	hsa-mir-590	hsa-mir-33b	V$ATF6_01
1	1	hsa-mir-590	hsa-mir-33b	V$CEBP_C
1	1	hsa-mir-590	hsa-mir-33b	V$IK1_01
1	1	hsa-mir-590	hsa-mir-33b	V$NKX3A_01
1	1	hsa-mir-590	hsa-mir-568	V$NKX3A_01
1	1	hsa-mir-590	hsa-mir-548c	V$PPARG_02
1	1	hsa-mir-590	hsa-mir-802	V$EVI1_06
1	1	hsa-mir-33b	hsa-mir-568	V$AREB6_01
1	1	hsa-mir-33b	hsa-mir-568	V$HAND1E47_01
1	1	hsa-mir-33b	hsa-mir-568	V$NCX_01
1	1	hsa-mir-33b	hsa-mir-568	V$NKX3A_01
1	1	hsa-mir-33b	hsa-mir-568	V$AREB6_04
1	1	hsa-mir-33b	hsa-mir-568	V$FOXJ2_01
1	1	hsa-mir-33b	hsa-mir-568	V$HFH3_01
1	1	hsa-mir-33b	hsa-mir-568	V$FREAC3_01
1	1	hsa-mir-33b	hsa-mir-568	V$POU6F1_01
1	1	hsa-mir-33b	hsa-mir-568	V$FAC1_01
1	1	hsa-mir-33b	hsa-mir-589	V$EGR3_01
1	1	hsa-mir-33b	hsa-mir-653	V$FOXJ2_01
1	1	hsa-mir-33b	hsa-mir-653	V$TBP_01
1	1	hsa-mir-33b	hsa-mir-653	V$POU6F1_01
1	1	hsa-mir-33b	hsa-mir-548c	V$MSX1_01
1	1	hsa-mir-33b	hsa-mir-548c	V$TAL1ALPHAE47_01
1	1	hsa-mir-568	hsa-mir-653	V$IRF7_01
1	1	hsa-mir-568	hsa-mir-653	V$POU6F1_01
1	1	hsa-mir-568	hsa-mir-653	V$FOXJ2_01
1	1	hsa-mir-568	hsa-mir-653	V$FOXJ2_02
1	1	hsa-mir-568	hsa-mir-653	V$RP58_01
1	1	hsa-mir-568	hsa-mir-548c	V$NKX25_01
1	1	hsa-mir-568	hsa-mir-548c	V$PAX4_02
1	1	hsa-mir-568	hsa-mir-802	V$OCT1_07
1	1	hsa-mir-568	hsa-mir-802	V$IRF1_01
1	1	hsa-mir-568	hsa-mir-802	V$FREAC2_01
1	1	hsa-mir-568	hsa-mir-802	V$PPARG_03
1	1	hsa-mir-568	hsa-mir-577	V$OCT1_02
1	1	hsa-mir-653	hsa-mir-802	V$FREAC7_01
1	1	hsa-mir-653	hsa-mir-802	V$NKX25_02
2	2	hsa-mir-190	hsa-mir-641	V$SREBP1_02
2	2	hsa-mir-190	hsa-mir-645	V$SREBP1_02
2	2	hsa-mir-190	hsa-mir-661	V$MRF2_01
2	2	hsa-mir-190	hsa-mir-661	V$SEF1_C
2	2	hsa-mir-190	hsa-mir-608	V$SREBP1_02
2	2	hsa-mir-190	hsa-mir-608	V$MRF2_01
2	2	hsa-mir-190	hsa-mir-608	V$CMYB_01
2	2	hsa-mir-190	hsa-mir-608	V$SEF1_C
2	2	hsa-mir-190	hsa-mir-488	V$SREBP1_02
2	2	hsa-mir-190	hsa-mir-488	V$MRF2_01
2	2	hsa-mir-190	hsa-mir-488	V$SEF1_C
2	2	hsa-mir-545	hsa-mir-488	V$POU3F2_02
2	2	hsa-mir-545	hsa-mir-206	V$TGIF_01
2	2	hsa-mir-641	hsa-mir-645	V$AP2REP_01
2	2	hsa-mir-641	hsa-mir-645	V$SREBP1_02
2	2	hsa-mir-641	hsa-mir-645	V$AML1_01
2	2	hsa-mir-641	hsa-mir-661	V$RP58_01
2	2	hsa-mir-641	hsa-mir-661	V$AP2REP_01
2	2	hsa-mir-641	hsa-mir-661	V$NF1_Q6
2	2	hsa-mir-641	hsa-mir-661	V$ZIC2_01
2	2	hsa-mir-641	hsa-mir-661	V$MZF1_01
2	2	hsa-mir-641	hsa-mir-661	V$AML1_01
2	2	hsa-mir-641	hsa-mir-608	V$SREBP1_02
2	2	hsa-mir-641	hsa-mir-608	V$MZF1_01
2	2	hsa-mir-641	hsa-mir-451	V$NFY_C
2	2	hsa-mir-641	hsa-mir-451	V$AML1_01
2	2	hsa-mir-641	hsa-mir-488	V$AP2REP_01
2	2	hsa-mir-641	hsa-mir-488	V$SREBP1_02
2	2	hsa-mir-641	hsa-mir-488	V$AML1_01
2	2	hsa-mir-641	hsa-mir-206	V$ZIC2_01
2	2	hsa-mir-645	hsa-mir-661	V$BACH2_01
2	2	hsa-mir-645	hsa-mir-661	V$AML1_01
2	2	hsa-mir-645	hsa-mir-661	V$HSF1_01
2	2	hsa-mir-645	hsa-mir-661	V$ZIC3_01
2	2	hsa-mir-645	hsa-mir-661	V$ROAZ_01
2	2	hsa-mir-645	hsa-mir-661	V$HMX1_01
2	2	hsa-mir-645	hsa-mir-661	V$AP2REP_01
2	2	hsa-mir-645	hsa-mir-661	V$BACH1_01
2	2	hsa-mir-645	hsa-mir-661	V$PAX5_02
2	2	hsa-mir-645	hsa-mir-608	V$SREBP1_02
2	2	hsa-mir-645	hsa-mir-608	V$SRY_02
2	2	hsa-mir-645	hsa-mir-608	V$SOX5_01
2	2	hsa-mir-645	hsa-mir-451	V$AML1_01
2	2	hsa-mir-645	hsa-mir-451	V$HSF1_01
2	2	hsa-mir-645	hsa-mir-451	V$HMX1_01
2	2	hsa-mir-645	hsa-mir-451	V$MEIS1AHOXA9_01
2	2	hsa-mir-645	hsa-mir-215	V$CREL_01
2	2	hsa-mir-645	hsa-mir-488	V$MYCMAX_02
2	2	hsa-mir-645	hsa-mir-488	V$AML1_01
2	2	hsa-mir-645	hsa-mir-488	V$CREL_01
2	2	hsa-mir-645	hsa-mir-488	V$SREBP1_02
2	2	hsa-mir-645	hsa-mir-488	V$HMX1_01
2	2	hsa-mir-645	hsa-mir-488	V$AP2REP_01
2	2	hsa-mir-645	hsa-mir-488	V$MEF2_01
2	2	hsa-mir-645	hsa-mir-488	V$MEF2_04
2	2	hsa-mir-645	hsa-mir-206	V$E47_02
2	2	hsa-mir-645	hsa-mir-206	V$ZIC1_01
2	2	hsa-mir-645	hsa-mir-206	V$MEIS1AHOXA9_01
2	2	hsa-mir-645	hsa-mir-206	V$SOX5_01
2	2	hsa-mir-661	hsa-mir-608	V$ZID_01
2	2	hsa-mir-661	hsa-mir-608	V$SEF1_C
2	2	hsa-mir-661	hsa-mir-608	V$CP2_01
2	2	hsa-mir-661	hsa-mir-608	V$TCF11_01
2	2	hsa-mir-661	hsa-mir-608	V$PPARG_01
2	2	hsa-mir-661	hsa-mir-608	V$COUP_01
2	2	hsa-mir-661	hsa-mir-608	V$GFI1_01
2	2	hsa-mir-661	hsa-mir-608	V$ARP1_01
2	2	hsa-mir-661	hsa-mir-608	V$PPARG_02
2	2	hsa-mir-661	hsa-mir-608	V$RORA2_01
2	2	hsa-mir-661	hsa-mir-608	V$P300_01
2	2	hsa-mir-661	hsa-mir-608	V$MAZR_01
2	2	hsa-mir-661	hsa-mir-608	V$MZF1_01
2	2	hsa-mir-661	hsa-mir-608	V$GATA3_01
2	2	hsa-mir-661	hsa-mir-608	V$EGR1_01
2	2	hsa-mir-661	hsa-mir-608	V$YY1_02
2	2	hsa-mir-661	hsa-mir-608	V$MRF2_01
2	2	hsa-mir-661	hsa-mir-608	V$TAXCREB_02
2	2	hsa-mir-661	hsa-mir-451	V$AML1_01
2	2	hsa-mir-661	hsa-mir-451	V$HMX1_01
2	2	hsa-mir-661	hsa-mir-451	V$HSF1_01
2	2	hsa-mir-661	hsa-mir-451	V$HSF2_01
2	2	hsa-mir-661	hsa-mir-451	V$GCNF_01
2	2	hsa-mir-661	hsa-mir-451	V$LYF1_01
2	2	hsa-mir-661	hsa-mir-488	V$ZID_01
2	2	hsa-mir-661	hsa-mir-488	V$AML1_01
2	2	hsa-mir-661	hsa-mir-488	V$SEF1_C
2	2	hsa-mir-661	hsa-mir-488	V$GATA1_01
2	2	hsa-mir-661	hsa-mir-488	V$FREAC3_01
2	2	hsa-mir-661	hsa-mir-488	V$HMX1_01
2	2	hsa-mir-661	hsa-mir-488	V$GRE_C
2	2	hsa-mir-661	hsa-mir-488	V$NFKB_C
2	2	hsa-mir-661	hsa-mir-488	V$PAX4_04
2	2	hsa-mir-661	hsa-mir-488	V$AP4_Q6
2	2	hsa-mir-661	hsa-mir-488	V$EGR1_01
2	2	hsa-mir-661	hsa-mir-488	V$EGR2_01
2	2	hsa-mir-661	hsa-mir-488	V$MRF2_01
2	2	hsa-mir-661	hsa-mir-488	V$GCNF_01
2	2	hsa-mir-661	hsa-mir-488	V$NCX_01
2	2	hsa-mir-661	hsa-mir-488	V$AP2REP_01
2	2	hsa-mir-661	hsa-mir-488	V$COMP1_01
2	2	hsa-mir-661	hsa-mir-488	V$TAL1ALPHAE47_01
2	2	hsa-mir-661	hsa-mir-488	V$TAL1BETAITF2_01
2	2	hsa-mir-661	hsa-mir-206	V$PPARA_01
2	2	hsa-mir-661	hsa-mir-206	V$RORA2_01
2	2	hsa-mir-661	hsa-mir-206	V$TCF11MAFG_01
2	2	hsa-mir-661	hsa-mir-206	V$AREB6_04
2	2	hsa-mir-661	hsa-mir-206	V$LMO2COM_01
2	2	hsa-mir-661	hsa-mir-206	V$GCNF_01
2	2	hsa-mir-661	hsa-mir-206	V$HFH3_01
2	2	hsa-mir-661	hsa-mir-206	V$ZIC2_01
2	2	hsa-mir-661	hsa-mir-206	V$COMP1_01
2	2	hsa-mir-661	hsa-mir-206	V$MYOD_01
2	2	hsa-mir-661	hsa-mir-337	V$GFI1_01
2	2	hsa-mir-608	hsa-mir-451	V$ER_Q6
2	2	hsa-mir-608	hsa-mir-451	V$P53_01
2	2	hsa-mir-608	hsa-mir-488	V$MRF2_01
2	2	hsa-mir-608	hsa-mir-488	V$PPARG_03
2	2	hsa-mir-608	hsa-mir-488	V$RORA1_01
2	2	hsa-mir-608	hsa-mir-488	V$HNF1_01
2	2	hsa-mir-608	hsa-mir-488	V$ZID_01
2	2	hsa-mir-608	hsa-mir-488	V$EGR1_01
2	2	hsa-mir-608	hsa-mir-488	V$SREBP1_02
2	2	hsa-mir-608	hsa-mir-488	V$OCT1_Q6
2	2	hsa-mir-608	hsa-mir-488	V$SEF1_C
2	2	hsa-mir-608	hsa-mir-206	V$SOX5_01
2	2	hsa-mir-608	hsa-mir-206	V$SOX9_B1
2	2	hsa-mir-608	hsa-mir-206	V$PPARG_03
2	2	hsa-mir-608	hsa-mir-206	V$RORA1_01
2	2	hsa-mir-608	hsa-mir-206	V$RORA2_01
2	2	hsa-mir-608	hsa-mir-337	V$GFI1_01
2	2	hsa-mir-451	hsa-mir-488	V$AHRARNT_01
2	2	hsa-mir-451	hsa-mir-488	V$HMX1_01
2	2	hsa-mir-451	hsa-mir-488	V$CEBP_01
2	2	hsa-mir-451	hsa-mir-488	V$AML1_01
2	2	hsa-mir-451	hsa-mir-488	V$GCNF_01
2	2	hsa-mir-451	hsa-mir-206	V$MEIS1AHOXA9_01
2	2	hsa-mir-451	hsa-mir-206	V$GCNF_01
2	2	hsa-mir-215	hsa-mir-488	V$CREL_01
2	2	hsa-mir-488	hsa-mir-206	V$SRF_Q6
2	2	hsa-mir-488	hsa-mir-206	V$RORA1_01
2	2	hsa-mir-488	hsa-mir-206	V$PPARG_03
2	2	hsa-mir-488	hsa-mir-206	V$COMP1_01
2	2	hsa-mir-488	hsa-mir-206	V$TST1_01
2	2	hsa-mir-488	hsa-mir-206	V$OCT1_06
2	2	hsa-mir-488	hsa-mir-206	V$GCNF_01
2	2	hsa-mir-488	hsa-mir-337	V$NKX22_01
2	2	hsa-mir-206	hsa-mir-337	V$PBX1_02
2	2	hsa-mir-206	hsa-mir-337	V$NFAT_Q6
3	3	hsa-mir-583	hsa-mir-572	V$FOXJ2_02
3	3	hsa-mir-583	hsa-mir-572	V$AML1_01
3	3	hsa-mir-583	hsa-mir-549	V$NFAT_Q6
3	3	hsa-mir-583	hsa-mir-623	V$PBX1_01
3	3	hsa-mir-583	hsa-mir-657	V$AML1_01
3	3	hsa-mir-583	hsa-mir-633	V$STAT5B_01
3	3	hsa-mir-583	hsa-mir-133b	V$NFAT_Q6
3	3	hsa-mir-583	hsa-mir-133b	V$AML1_01
3	3	hsa-mir-583	hsa-mir-453	V$STAT3_01
3	3	hsa-mir-583	hsa-mir-453	V$STAT5A_01
3	3	hsa-mir-583	hsa-mir-453	V$STAT5B_01
3	3	hsa-mir-583	hsa-mir-453	V$PBX1_01
3	3	hsa-mir-583	hsa-mir-453	V$AML1_01
3	3	hsa-mir-583	hsa-mir-644	V$NFAT_Q6
3	3	hsa-mir-583	hsa-mir-644	V$AML1_01
3	3	hsa-mir-583	hsa-mir-147	V$STAT5B_01
3	3	hsa-mir-583	hsa-mir-147	V$AML1_01
3	3	hsa-mir-572	hsa-mir-573	V$EVI1_01
3	3	hsa-mir-572	hsa-mir-657	V$AML1_01
3	3	hsa-mir-572	hsa-mir-657	V$E47_02
3	3	hsa-mir-572	hsa-mir-649	V$E47_02
3	3	hsa-mir-572	hsa-mir-605	V$HFH3_01
3	3	hsa-mir-572	hsa-mir-133b	V$AML1_01
3	3	hsa-mir-572	hsa-mir-133b	V$E47_02
3	3	hsa-mir-572	hsa-mir-453	V$AML1_01
3	3	hsa-mir-572	hsa-mir-453	V$HFH3_01
3	3	hsa-mir-572	hsa-mir-644	V$AML1_01
3	3	hsa-mir-572	hsa-mir-635	V$CHX10_01
3	3	hsa-mir-572	hsa-mir-147	V$AML1_01
3	3	hsa-mir-572	hsa-mir-147	V$CHX10_01
3	3	hsa-mir-572	hsa-mir-147	V$E47_02
3	3	hsa-mir-572	hsa-mir-147	V$HFH3_01
3	3	hsa-mir-573	hsa-mir-657	V$CEBP_01
3	3	hsa-mir-573	hsa-mir-657	V$TST1_01
3	3	hsa-mir-573	hsa-mir-657	V$MEIS1AHOXA9_01
3	3	hsa-mir-573	hsa-mir-633	V$POU6F1_01
3	3	hsa-mir-573	hsa-mir-649	V$TST1_01
3	3	hsa-mir-573	hsa-mir-453	V$MEIS1AHOXA9_01
3	3	hsa-mir-573	hsa-mir-147	V$MEIS1AHOXA9_01
3	3	hsa-mir-549	hsa-mir-657	V$PPARG_02
3	3	hsa-mir-549	hsa-mir-657	V$PAX2_02
3	3	hsa-mir-549	hsa-mir-649	V$IK3_01
3	3	hsa-mir-549	hsa-mir-605	V$HNF3B_01
3	3	hsa-mir-549	hsa-mir-605	V$FOXO1_02
3	3	hsa-mir-549	hsa-mir-133b	V$NFAT_Q6
3	3	hsa-mir-549	hsa-mir-133b	V$RORA2_01
3	3	hsa-mir-549	hsa-mir-133b	V$IK3_01
3	3	hsa-mir-549	hsa-mir-133b	V$TCF11MAFG_01
3	3	hsa-mir-549	hsa-mir-453	V$NKX22_01
3	3	hsa-mir-549	hsa-mir-453	V$HNF3B_01
3	3	hsa-mir-549	hsa-mir-453	V$TCF11MAFG_01
3	3	hsa-mir-549	hsa-mir-644	V$NFAT_Q6
3	3	hsa-mir-549	hsa-mir-635	V$TCF11MAFG_01
3	3	hsa-mir-549	hsa-mir-147	V$NKX22_01
3	3	hsa-mir-549	hsa-mir-147	V$HNF3B_01
3	3	hsa-mir-549	hsa-mir-147	V$FOXO1_02
3	3	hsa-mir-623	hsa-mir-657	V$HMX1_01
3	3	hsa-mir-623	hsa-mir-649	V$CHOP_01
3	3	hsa-mir-623	hsa-mir-649	V$HMX1_01
3	3	hsa-mir-623	hsa-mir-453	V$PBX1_01
3	3	hsa-mir-639	hsa-mir-633	V$AP1_C
3	3	hsa-mir-657	hsa-mir-633	V$EN1_01
3	3	hsa-mir-657	hsa-mir-633	V$MIF1_01
3	3	hsa-mir-657	hsa-mir-633	V$RFX1_01
3	3	hsa-mir-657	hsa-mir-649	V$P53_01
3	3	hsa-mir-657	hsa-mir-649	V$GR_Q6
3	3	hsa-mir-657	hsa-mir-649	V$E47_02
3	3	hsa-mir-657	hsa-mir-649	V$RP58_01
3	3	hsa-mir-657	hsa-mir-649	V$FOXO1_01
3	3	hsa-mir-657	hsa-mir-649	V$NFKAPPAB_01
3	3	hsa-mir-657	hsa-mir-649	V$MYOGNF1_01
3	3	hsa-mir-657	hsa-mir-649	V$HMX1_01
3	3	hsa-mir-657	hsa-mir-649	V$TST1_01
3	3	hsa-mir-657	hsa-mir-649	V$ARNT_02
3	3	hsa-mir-657	hsa-mir-605	V$TAL1ALPHAE47_01
3	3	hsa-mir-657	hsa-mir-605	V$TAL1BETAITF2_01
3	3	hsa-mir-657	hsa-mir-605	V$MSX1_01
3	3	hsa-mir-657	hsa-mir-133b	V$E47_02
3	3	hsa-mir-657	hsa-mir-133b	V$SOX5_01
3	3	hsa-mir-657	hsa-mir-133b	V$AML1_01
3	3	hsa-mir-657	hsa-mir-453	V$GR_Q6
3	3	hsa-mir-657	hsa-mir-453	V$PAX4_03
3	3	hsa-mir-657	hsa-mir-453	V$EN1_01
3	3	hsa-mir-657	hsa-mir-453	V$P300_01
3	3	hsa-mir-657	hsa-mir-453	V$PAX3_01
3	3	hsa-mir-657	hsa-mir-453	V$AHRARNT_02
3	3	hsa-mir-657	hsa-mir-453	V$MYCMAX_01
3	3	hsa-mir-657	hsa-mir-453	V$AP4_01
3	3	hsa-mir-657	hsa-mir-453	V$MEIS1AHOXA9_01
3	3	hsa-mir-657	hsa-mir-453	V$AML1_01
3	3	hsa-mir-657	hsa-mir-453	V$MSX1_01
3	3	hsa-mir-657	hsa-mir-453	V$XBP1_01
3	3	hsa-mir-657	hsa-mir-644	V$CREL_01
3	3	hsa-mir-657	hsa-mir-644	V$AML1_01
3	3	hsa-mir-657	hsa-mir-644	V$MSX1_01
3	3	hsa-mir-657	hsa-mir-635	V$EVI1_06
3	3	hsa-mir-657	hsa-mir-147	V$E47_02
3	3	hsa-mir-657	hsa-mir-147	V$MEIS1AHOXA9_01
3	3	hsa-mir-657	hsa-mir-147	V$TAL1ALPHAE47_01
3	3	hsa-mir-657	hsa-mir-147	V$AML1_01
3	3	hsa-mir-657	hsa-mir-490	V$EVI1_06
3	3	hsa-mir-633	hsa-mir-649	V$HSF2_01
3	3	hsa-mir-633	hsa-mir-649	V$OCT1_02
3	3	hsa-mir-633	hsa-mir-649	V$HTF_01
3	3	hsa-mir-633	hsa-mir-605	V$BRN2_01
3	3	hsa-mir-633	hsa-mir-605	V$MEF2_01
3	3	hsa-mir-633	hsa-mir-133b	V$OCT1_07
3	3	hsa-mir-633	hsa-mir-133b	V$POU3F2_02
3	3	hsa-mir-633	hsa-mir-133b	V$RSRFC4_01
3	3	hsa-mir-633	hsa-mir-453	V$STAT5B_01
3	3	hsa-mir-633	hsa-mir-453	V$NKX3A_01
3	3	hsa-mir-633	hsa-mir-453	V$HSF2_01
3	3	hsa-mir-633	hsa-mir-453	V$BACH1_01
3	3	hsa-mir-633	hsa-mir-453	V$IRF1_01
3	3	hsa-mir-633	hsa-mir-453	V$IRF2_01
3	3	hsa-mir-633	hsa-mir-453	V$EN1_01
3	3	hsa-mir-633	hsa-mir-635	V$OCT1_07
3	3	hsa-mir-633	hsa-mir-635	V$NKX3A_01
3	3	hsa-mir-633	hsa-mir-147	V$POU3F2_01
3	3	hsa-mir-633	hsa-mir-147	V$OCT1_07
3	3	hsa-mir-633	hsa-mir-147	V$POU3F2_02
3	3	hsa-mir-633	hsa-mir-147	V$CDC5_01
3	3	hsa-mir-633	hsa-mir-147	V$STAT5B_01
3	3	hsa-mir-633	hsa-mir-147	V$LHX3_01
3	3	hsa-mir-633	hsa-mir-147	V$AP4_Q6
3	3	hsa-mir-649	hsa-mir-605	V$FREAC2_01
3	3	hsa-mir-649	hsa-mir-605	V$FREAC7_01
3	3	hsa-mir-649	hsa-mir-605	V$MEF2_04
3	3	hsa-mir-649	hsa-mir-133b	V$EVI1_05
3	3	hsa-mir-649	hsa-mir-133b	V$IK3_01
3	3	hsa-mir-649	hsa-mir-133b	V$IK2_01
3	3	hsa-mir-649	hsa-mir-133b	V$E47_02
3	3	hsa-mir-649	hsa-mir-453	V$ER_Q6
3	3	hsa-mir-649	hsa-mir-453	V$FREAC2_01
3	3	hsa-mir-649	hsa-mir-453	V$IK1_01
3	3	hsa-mir-649	hsa-mir-453	V$IK2_01
3	3	hsa-mir-649	hsa-mir-453	V$HSF1_01
3	3	hsa-mir-649	hsa-mir-453	V$HSF2_01
3	3	hsa-mir-649	hsa-mir-453	V$GR_Q6
3	3	hsa-mir-649	hsa-mir-453	V$CREBP1_Q2
3	3	hsa-mir-649	hsa-mir-453	V$STAT3_02
3	3	hsa-mir-649	hsa-mir-453	V$HEN1_02
3	3	hsa-mir-649	hsa-mir-644	V$IK1_01
3	3	hsa-mir-649	hsa-mir-644	V$IK2_01
3	3	hsa-mir-649	hsa-mir-644	V$FAC1_01
3	3	hsa-mir-649	hsa-mir-644	V$NFKB_C
3	3	hsa-mir-649	hsa-mir-635	V$ATF6_01
3	3	hsa-mir-649	hsa-mir-147	V$EVI1_05
3	3	hsa-mir-649	hsa-mir-147	V$FREAC2_01
3	3	hsa-mir-649	hsa-mir-147	V$IK2_01
3	3	hsa-mir-649	hsa-mir-147	V$SEF1_C
3	3	hsa-mir-649	hsa-mir-147	V$CDPCR3_01
3	3	hsa-mir-649	hsa-mir-147	V$E47_02
3	3	hsa-mir-649	hsa-mir-147	V$CEBP_C
3	3	hsa-mir-649	hsa-mir-147	V$AHRARNT_01
3	3	hsa-mir-605	hsa-mir-453	V$FREAC3_01
3	3	hsa-mir-605	hsa-mir-453	V$FOXJ2_01
3	3	hsa-mir-605	hsa-mir-453	V$FOXO3_01
3	3	hsa-mir-605	hsa-mir-453	V$LUN1_01
3	3	hsa-mir-605	hsa-mir-453	V$HNF3B_01
3	3	hsa-mir-605	hsa-mir-453	V$FREAC2_01
3	3	hsa-mir-605	hsa-mir-453	V$HFH3_01
3	3	hsa-mir-605	hsa-mir-453	V$MSX1_01
3	3	hsa-mir-605	hsa-mir-644	V$MSX1_01
3	3	hsa-mir-605	hsa-mir-147	V$FREAC3_01
3	3	hsa-mir-605	hsa-mir-147	V$FOXO3_01
3	3	hsa-mir-605	hsa-mir-147	V$HNF3B_01
3	3	hsa-mir-605	hsa-mir-147	V$FOXO1_02
3	3	hsa-mir-605	hsa-mir-147	V$FREAC2_01
3	3	hsa-mir-605	hsa-mir-147	V$HFH3_01
3	3	hsa-mir-605	hsa-mir-147	V$TAL1ALPHAE47_01
3	3	hsa-mir-133b	hsa-mir-453	V$TCF11MAFG_01
3	3	hsa-mir-133b	hsa-mir-453	V$USF_02
3	3	hsa-mir-133b	hsa-mir-453	V$MAX_01
3	3	hsa-mir-133b	hsa-mir-453	V$AML1_01
3	3	hsa-mir-133b	hsa-mir-453	V$IK2_01
3	3	hsa-mir-133b	hsa-mir-644	V$NFAT_Q6
3	3	hsa-mir-133b	hsa-mir-644	V$AML1_01
3	3	hsa-mir-133b	hsa-mir-644	V$IK2_01
3	3	hsa-mir-133b	hsa-mir-635	V$OCT1_07
3	3	hsa-mir-133b	hsa-mir-635	V$TCF11MAFG_01
3	3	hsa-mir-133b	hsa-mir-147	V$OCT1_07
3	3	hsa-mir-133b	hsa-mir-147	V$E47_02
3	3	hsa-mir-133b	hsa-mir-147	V$AML1_01
3	3	hsa-mir-133b	hsa-mir-147	V$IK2_01
3	3	hsa-mir-133b	hsa-mir-147	V$EVI1_05
3	3	hsa-mir-133b	hsa-mir-147	V$POU3F2_02
3	3	hsa-mir-453	hsa-mir-644	V$IK1_01
3	3	hsa-mir-453	hsa-mir-644	V$IK2_01
3	3	hsa-mir-453	hsa-mir-644	V$AML1_01
3	3	hsa-mir-453	hsa-mir-644	V$MSX1_01
3	3	hsa-mir-453	hsa-mir-635	V$TCF11MAFG_01
3	3	hsa-mir-453	hsa-mir-635	V$NKX3A_01
3	3	hsa-mir-453	hsa-mir-635	V$NKX25_01
3	3	hsa-mir-453	hsa-mir-147	V$IK2_01
3	3	hsa-mir-453	hsa-mir-147	V$AML1_01
3	3	hsa-mir-453	hsa-mir-147	V$STAT5B_01
3	3	hsa-mir-453	hsa-mir-147	V$MEIS1AHOXA9_01
3	3	hsa-mir-453	hsa-mir-147	V$HNF3B_01
3	3	hsa-mir-453	hsa-mir-147	V$FOXO3_01
3	3	hsa-mir-453	hsa-mir-147	V$FREAC2_01
3	3	hsa-mir-453	hsa-mir-147	V$FREAC3_01
3	3	hsa-mir-453	hsa-mir-147	V$HFH3_01
3	3	hsa-mir-453	hsa-mir-147	V$NKX22_01
3	3	hsa-mir-644	hsa-mir-147	V$AML1_01
3	3	hsa-mir-644	hsa-mir-147	V$IK2_01
3	3	hsa-mir-644	hsa-mir-490	V$EVI1_03
3	3	hsa-mir-635	hsa-mir-147	V$CHX10_01
3	3	hsa-mir-635	hsa-mir-147	V$OCT1_07
3	3	hsa-mir-635	hsa-mir-490	V$EVI1_06
3	3	hsa-mir-147	hsa-mir-490	V$NKX25_02
4	4	hsa-mir-618	hsa-mir-616	V$FOXO3_01
4	4	hsa-mir-616	hsa-mir-548b	V$AHRARNT_02
5	5	hsa-mir-323	hsa-mir-382	V$CREBP1_Q2
5	5	hsa-mir-323	hsa-mir-382	V$IK2_01
5	5	hsa-mir-323	hsa-mir-382	V$IK1_01
5	5	hsa-mir-323	hsa-mir-382	V$MSX1_01
5	5	hsa-mir-323	hsa-mir-382	V$STAT5B_01
5	5	hsa-mir-323	hsa-mir-382	V$STAT5A_01
5	5	hsa-mir-323	hsa-mir-382	V$HSF1_01
5	5	hsa-mir-323	hsa-mir-382	V$XBP1_01
6	6	hsa-mir-384	hsa-mir-578	V$BACH1_01
6	6	hsa-mir-384	hsa-mir-636	V$BACH1_01
6	6	hsa-mir-384	hsa-mir-636	V$CEBPB_02
6	6	hsa-mir-578	hsa-mir-604	V$PAX3_01
6	6	hsa-mir-578	hsa-mir-636	V$NKX61_01
6	6	hsa-mir-578	hsa-mir-636	V$TGIF_01
6	6	hsa-mir-578	hsa-mir-636	V$XBP1_01
6	6	hsa-mir-578	hsa-mir-636	V$ZIC3_01
6	6	hsa-mir-578	hsa-mir-636	V$E47_01
6	6	hsa-mir-578	hsa-mir-636	V$PAX5_01
6	6	hsa-mir-578	hsa-mir-636	V$HEN1_02
6	6	hsa-mir-578	hsa-mir-636	V$SOX9_B1
6	6	hsa-mir-578	hsa-mir-636	V$FOXJ2_02
6	6	hsa-mir-578	hsa-mir-636	V$TCF11MAFG_01
6	6	hsa-mir-578	hsa-mir-636	V$BACH1_01
6	6	hsa-mir-578	hsa-mir-636	V$AP1_01
6	6	hsa-mir-578	hsa-mir-636	V$FREAC4_01
6	6	hsa-mir-578	hsa-mir-659	V$NKX61_01
6	6	hsa-mir-578	hsa-mir-659	V$NFY_Q6
6	6	hsa-mir-578	hsa-mir-448	V$NFY_Q6
6	6	hsa-mir-604	hsa-mir-636	V$MYB_Q6
6	6	hsa-mir-636	hsa-mir-659	V$YY1_01
6	6	hsa-mir-636	hsa-mir-659	V$HMX1_01
6	6	hsa-mir-636	hsa-mir-659	V$NFY_C
6	6	hsa-mir-636	hsa-mir-659	V$NKX61_01
6	6	hsa-mir-636	hsa-mir-383	V$AREB6_02
6	6	hsa-mir-636	hsa-mir-383	V$EVI1_05
6	6	hsa-mir-659	hsa-mir-448	V$NFY_Q6
6	6	hsa-mir-659	hsa-mir-595	V$MYOGNF1_01
6	6	hsa-mir-383	hsa-mir-595	V$HAND1E47_01
7	7	hsa-mir-631	hsa-mir-144	V$P53_01
7	7	hsa-mir-631	hsa-mir-144	V$HSF1_01
7	7	hsa-mir-631	hsa-mir-144	V$AP4_01
7	7	hsa-mir-631	hsa-mir-452	V$HEN1_02
7	7	hsa-mir-631	hsa-mir-452	V$ARP1_01
7	7	hsa-mir-631	hsa-mir-452	V$LUN1_01
7	7	hsa-mir-631	hsa-mir-452	V$AP4_01
7	7	hsa-mir-631	hsa-mir-452	V$AP1FJ_Q2
7	7	hsa-mir-631	hsa-mir-662	V$HEN1_02
7	7	hsa-mir-631	hsa-mir-662	V$GRE_C
7	7	hsa-mir-631	hsa-mir-662	V$AP4_01
7	7	hsa-mir-631	hsa-mir-212	V$ELK1_02
7	7	hsa-mir-631	hsa-mir-212	V$LUN1_01
7	7	hsa-mir-631	hsa-mir-212	V$HTF_01
7	7	hsa-mir-631	hsa-mir-212	V$NRF2_01
[truncated: 195 more rows]
